# Supplementary material for: 1-(2-Methyl­imidazo[1,2-a]pyridin-3-yl)-3,3-bis­(methyl­sulfan­yl)prop-2-enone monohydrate
Source: Acta Crystallogr Sect E Struct Rep Online. 2009 Jun 27;65(Pt 7):o1698–9. doi: 10.1107/S1600536809023514 (PMC2969197; doi:10.1107/S1600536809023514)
Supplement: Supplementary file 1 [file e-65-o1698-sup1.cif]

##############################################################################
###                                                                        ###
###        Electronic paper (Acta Crystallographica Section E)             ###
###                                                                        ###
##############################################################################
#                                                                            #
# This CIF contains the data in a paper accepted for publication in Acta     #
# Crystallographica Section E. It conforms to the requirements of Notes      #
# for Authors for Section E, and has been peer reviewed under the auspices   #
# of the IUCr Commission on Journals.                                        #
#                                                                            #
# Full details of the Crystallographic Information File format               #
# are given in the paper "The Crystallographic Information File (CIF):       #
# a New Standard Archive File for Crystallography" by S. R. Hall, F. H.      #
# Allen and I. D. Brown [Acta Cryst. (1991), A47, 655-685].                  #
#                                                                            #
# The current version of the core CIF dictionary is obtainable from          #
# ftp://ftp.iucr.org/pub/cif_core.dic. The current version number is 2.4.    #
#                                                                            #
# Software is freely available for graphical display of the structure(s) in  #
# this CIF.  For information consult the CIF home page http://www.iucr.org/  #
# cif/home.html                                                              #
#                                                                            #
# This file may be used for bona fide research purposes within the           #
# scientific community so long as proper attribution is given to the journal # 
# article from which it was obtained.                                        #
#                                                                            #
##############################################################################
                                             
data_I
_audit_creation_method     CRYSTALS_ver_12.85
_chemical_name_systematic
;
1-(2-Methylimidazo[1,2-<i>a</i>]pyridin-3-yl)-3,3-bis(methylsulfanyl)prop-
2-enone monohydrate
;
_chemical_formula_moiety     'C13 H14 N2 O S2, H2 O'
_chemical_formula_sum     'C13 H16 N2 O2 S2'
_chemical_formula_iupac     'C13 H14 N2 O S2, H2 O'
_chemical_formula_weight     296.41
_chemical_melting_point     430
_symmetry_cell_setting     orthorhombic
_symmetry_space_group_name_H-M     'P b c a'
_symmetry_space_group_name_Hall     '-P 2ac 2ab'
loop_
    _symmetry_equiv_pos_as_xyz
    'x,y,z'
    '-x,-y,-z'
    '-x+1/2,y+1/2,z'
    'x+1/2,-y+1/2,-z'
    'x,-y+1/2,z+1/2'
    '-x,y+1/2,-z+1/2'
    '-x+1/2,-y,z+1/2'
    'x+1/2,y,-z+1/2'
_cell_length_a     5.14050(10)
_cell_length_b     17.7653(3)
_cell_length_c     31.3919(6)
_cell_angle_alpha     90
_cell_angle_beta     90
_cell_angle_gamma     90
_cell_volume     2866.79(9)
_cell_formula_units_Z     8
_cell_measurement_reflns_used     11253
_cell_measurement_theta_min     4
_cell_measurement_theta_max     30
_cell_measurement_temperature     295
_exptl_crystal_description     'prism'
_exptl_crystal_colour     orange
_exptl_crystal_size_max     0.25
_exptl_crystal_size_mid     0.15
_exptl_crystal_size_min     0.15
_exptl_crystal_density_diffrn     1.373
_exptl_crystal_density_meas     ?
_exptl_crystal_density_method     'not measured'
_exptl_crystal_F_000     1248
_exptl_absorpt_coefficient_mu     0.371
_exptl_absorpt_correction_type     multi-scan
_exptl_absorpt_process_details     'DENZO/SCALEPACK (Otwinowski & Minor, 1997)'
_exptl_absorpt_correction_T_min     0.90
_exptl_absorpt_correction_T_max     0.95
_diffrn_ambient_temperature     295
_diffrn_radiation_type     'Mo K\a'
_diffrn_radiation_wavelength     0.71073
_diffrn_radiation_monochromator     'graphite'
_diffrn_measurement_device_type     'Nonius KappaCCD'
_diffrn_measurement_device     'Area'
_diffrn_measurement_method     \f
_diffrn_reflns_number     11253
_diffrn_reflns_av_R_equivalents     0.05
_diffrn_reflns_theta_min     1.297
_diffrn_reflns_theta_max     30.496
_diffrn_reflns_theta_full     28.056
_diffrn_measured_fraction_theta_max     0.959
_diffrn_measured_fraction_theta_full     0.992
_diffrn_reflns_limit_h_min     0
_diffrn_reflns_limit_h_max     7
_diffrn_reflns_limit_k_min     0
_diffrn_reflns_limit_k_max     25
_diffrn_reflns_limit_l_min     0
_diffrn_reflns_limit_l_max     43
_diffrn_standards_number     0
_diffrn_standards_interval_count     ?
_diffrn_standards_interval_time     ?
_diffrn_standards_decay_%     ?
_reflns_number_total     4202
_reflns_number_gt     2344
_reflns_threshold_expression     I>3\s(I)
_refine_ls_structure_factor_coef     Fsqd
_refine_ls_matrix_type     full
_refine_ls_R_factor_all     0.0988
_refine_ls_R_factor_gt     0.0467
_refine_ls_wR_factor_all     0.1375
_refine_ls_wR_factor_gt     0.1049
_refine_ls_wR_factor_ref     0.0973
_refine_ls_goodness_of_fit_ref     0.9899
_refine_ls_number_reflns     2066
_refine_ls_number_parameters     172
_refine_ls_number_restraints     0
_refine_ls_hydrogen_treatment     constr
_refine_ls_weighting_scheme     calc
_refine_ls_weighting_details
;
w=1/[\s^2^(F^2^) + (0.04P)^2^ + 3.2P], where P=[max(Fo^2^,0) + 2Fc^2^]/3
;
_atom_sites_solution_hydrogens     geom
_atom_sites_solution_primary     direct
_refine_ls_shift/su_max     0.000155
_refine_diff_density_max     0.18
_refine_diff_density_min     -0.25
_refine_ls_extinction_method     'None'
_refine_ls_extinction_coef     1.055(5)
loop_
    _atom_type_symbol
    _atom_type_scat_dispersion_real
    _atom_type_scat_dispersion_imag
    _atom_type_scat_source
    C 0.0033 0.0016 'International Tables Vol C 4.2.6.8 and 6.1.1.4'
    H 0.0000 0.0000 'International Tables Vol C 4.2.6.8 and 6.1.1.4'
    N 0.0061 0.0033 'International Tables Vol C 4.2.6.8 and 6.1.1.4'
    O 0.0106 0.0060 'International Tables Vol C 4.2.6.8 and 6.1.1.4'
    S 0.1246 0.1234 'International Tables Vol C 4.2.6.8 and 6.1.1.4'
_computing_data_collection     'COLLECT (Nonius, 1997)'
_computing_cell_refinement     'DENZO/SCALEPACK (Otwinowski & Minor, 1997)'
_computing_data_reduction     'DENZO/SCALEPACK (Otwinowski & Minor, 1997)'
_computing_structure_solution     'SIR92 (Altomare <i>et al.</i>,  1994)'
_computing_structure_refinement     'CRYSTALS (Betteridge <i>et al.</i>,  2003)'
_computing_molecular_graphics
;
ORTEP-3 (Farrugia, 1997) and PLATON (Spek, 2009)
;
_computing_publication_material     'CRYSTALS (Betteridge <i>et al.</i>,  2003)'
loop_
    _atom_site_type_symbol
    _atom_site_label
    _atom_site_fract_x
    _atom_site_fract_y
    _atom_site_fract_z
    _atom_site_U_iso_or_equiv
    _atom_site_adp_type
    _atom_site_occupancy
    _atom_site_disorder_assembly
    _atom_site_disorder_group
    S S1 0.01264(14) 0.40723(4) 0.05322(3) 0.0552 Uani 1.0000 . .
    S S2 -0.11568(16) 0.46016(4) 0.14025(3) 0.0696 Uani 1.0000 . .
    O O1 0.3999(4) 0.30577(10) 0.05889(6) 0.0542 Uani 1.0000 . .
    N N1 0.7820(4) 0.21236(11) 0.09663(7) 0.0394 Uani 1.0000 . .
    O O2w 0.9388(4) 0.07731(12) 0.22997(7) 0.0739 Uani 1.0000 . .
    N N2 0.8459(5) 0.18741(13) 0.16574(8) 0.0559 Uani 1.0000 . .
    C C4 0.8270(5) 0.20481(13) 0.05354(9) 0.0464 Uani 1.0000 . .
    C C7 0.9265(5) 0.17257(14) 0.12603(9) 0.0474 Uani 1.0000 . .
    C C9 0.2551(5) 0.35366(14) 0.12396(9) 0.0472 Uani 1.0000 . .
    C C5 0.6013(5) 0.25573(13) 0.11962(8) 0.0410 Uani 1.0000 . .
    C C3 1.0207(6) 0.15826(14) 0.04040(10) 0.0525 Uani 1.0000 . .
    C C2 1.1724(6) 0.11813(15) 0.06988(11) 0.0573 Uani 1.0000 . .
    C C1 1.1255(6) 0.12480(15) 0.11196(11) 0.0561 Uani 1.0000 . .
    C C6 0.6478(5) 0.23742(16) 0.16209(9) 0.0494 Uani 1.0000 . .
    C C10 0.0715(5) 0.40096(14) 0.10800(9) 0.0473 Uani 1.0000 . .
    C C8 0.4160(5) 0.30513(13) 0.09821(9) 0.0417 Uani 1.0000 . .
    C C11 -0.2533(6) 0.47334(16) 0.04946(12) 0.0704 Uani 1.0000 . .
    C C13 0.5083(7) 0.2619(2) 0.20158(10) 0.0723 Uani 1.0000 . .
    C C12 0.0018(9) 0.4409(2) 0.19285(13) 0.0992 Uani 1.0000 . .
    H H2 1.3072 0.0877 0.0601 0.0687 Uiso 1.0000 . .
    H H4 0.7197 0.2326 0.0346 0.0557 Uiso 1.0000 . .
    H H9 0.2801 0.3530 0.1530 0.0562 Uiso 1.0000 . .
    H H1 1.2232 0.0990 0.1323 0.0665 Uiso 1.0000 . .
    H H113 -0.2078 0.5201 0.0623 0.1052 Uiso 1.0000 . .
    H H112 -0.2875 0.4811 0.0199 0.1058 Uiso 1.0000 . .
    H H111 -0.4050 0.4535 0.0630 0.1059 Uiso 1.0000 . .
    H H3 1.0530 0.1538 0.0113 0.0637 Uiso 1.0000 . .
    H H132 0.5316 0.3152 0.2061 0.1075 Uiso 1.0000 . .
    H H133 0.3256 0.2531 0.1989 0.1079 Uiso 1.0000 . .
    H H131 0.5739 0.2357 0.2257 0.1077 Uiso 1.0000 . .
    H H22w 1.0875 0.0824 0.2392 0.1108 Uiso 1.0000 . .
    H H123 -0.0206 0.3876 0.1991 0.1488 Uiso 1.0000 . .
    H H21w 0.9353 0.1136 0.2140 0.1109 Uiso 1.0000 . .
    H H122 0.1833 0.4544 0.1939 0.1486 Uiso 1.0000 . .
    H H121 -0.0960 0.4706 0.2124 0.1492 Uiso 1.0000 . .
loop_
    _atom_site_aniso_label
    _atom_site_aniso_U_11
    _atom_site_aniso_U_22
    _atom_site_aniso_U_33
    _atom_site_aniso_U_12
    _atom_site_aniso_U_13
    _atom_site_aniso_U_23
    S1 0.0444(4) 0.0482(4) 0.0731(5) 0.0067(3) -0.0097(4) 0.0037(4)
    S2 0.0549(5) 0.0552(4) 0.0988(7) 0.0090(4) 0.0082(4) -0.0195(4)
    O1 0.0542(11) 0.0608(12) 0.0477(13) 0.0151(9) -0.0031(10) 0.0060(9)
    N1 0.0375(11) 0.0360(10) 0.0448(12) -0.0011(9) -0.0041(10) 0.0044(9)
    O2w 0.0700(15) 0.0794(15) 0.0723(16) -0.0039(12) -0.0076(12) 0.0241(12)
    N2 0.0551(15) 0.0623(15) 0.0501(15) 0.0054(12) -0.0097(12) 0.0093(12)
    C4 0.0497(16) 0.0397(13) 0.0496(17) 0.0002(11) 0.0008(12) 0.0037(12)
    C7 0.0416(15) 0.0434(13) 0.0572(18) 0.0000(11) -0.0097(13) 0.0060(13)
    C9 0.0414(14) 0.0488(14) 0.0515(16) 0.0037(12) 0.0006(13) -0.0051(12)
    C5 0.0362(13) 0.0405(13) 0.0464(16) -0.0010(11) -0.0001(12) 0.0028(11)
    C3 0.0550(17) 0.0431(14) 0.0594(18) 0.0028(13) 0.0065(14) -0.0017(12)
    C2 0.0493(17) 0.0444(15) 0.078(2) 0.0084(13) 0.0018(15) -0.0043(15)
    C1 0.0497(17) 0.0448(14) 0.074(2) 0.0076(13) -0.0120(15) 0.0049(14)
    C6 0.0454(15) 0.0552(16) 0.0476(17) 0.0005(13) -0.0047(13) 0.0023(13)
    C10 0.0356(14) 0.0381(13) 0.068(2) -0.0033(11) 0.0012(12) -0.0048(12)
    C8 0.0356(13) 0.0400(12) 0.0495(17) -0.0016(10) -0.0039(12) 0.0026(12)
    C11 0.0485(17) 0.0517(17) 0.111(3) 0.0064(14) -0.0165(19) 0.0092(18)
    C13 0.076(2) 0.098(2) 0.0430(18) 0.015(2) -0.0014(17) 0.0030(17)
    C12 0.112(3) 0.105(3) 0.081(3) 0.021(3) 0.016(2) -0.035(2)
loop_
    _geom_bond_atom_site_label_1
    _geom_bond_atom_site_label_2
    _geom_bond_site_symmetry_1
    _geom_bond_site_symmetry_2
    _geom_bond_distance
    _geom_bond_publ_flag
    S1 C10 . . 1.750(3) ?
    S1 C11 . . 1.806(3) ?
    S2 C10 . . 1.748(3) ?
    S2 C12 . . 1.791(4) ?
    O1 C8 . . 1.237(3) ?
    N1 C4 . . 1.379(3) ?
    N1 C7 . . 1.380(3) ?
    N1 C5 . . 1.406(3) ?
    O2w H22w . . 0.822 no
    O2w H21w . . 0.817 no
    N2 C7 . . 1.340(4) ?
    N2 C6 . . 1.356(3) ?
    C4 C3 . . 1.358(4) ?
    C4 H4 . . 0.948 no
    C7 C1 . . 1.401(4) ?
    C9 C10 . . 1.359(3) ?
    C9 C8 . . 1.443(4) ?
    C9 H9 . . 0.922 no
    C5 C6 . . 1.393(4) ?
    C5 C8 . . 1.459(3) ?
    C3 C2 . . 1.405(4) ?
    C3 H3 . . 0.930 no
    C2 C1 . . 1.348(4) ?
    C2 H2 . . 0.931 no
    C1 H1 . . 0.932 no
    C6 C13 . . 1.496(4) ?
    C11 H113 . . 0.952 no
    C11 H112 . . 0.954 no
    C11 H111 . . 0.955 no
    C13 H132 . . 0.966 no
    C13 H133 . . 0.956 no
    C13 H131 . . 0.951 no
    C12 H123 . . 0.974 no
    C12 H122 . . 0.964 no
    C12 H121 . . 0.953 no
loop_
    _geom_angle_atom_site_label_1
    _geom_angle_atom_site_label_2
    _geom_angle_atom_site_label_3
    _geom_angle_site_symmetry_1
    _geom_angle_site_symmetry_2
    _geom_angle_site_symmetry_3
    _geom_angle
    _geom_angle_publ_flag
    C10 S1 C11 . . . 103.68(15) ?
    C10 S2 C12 . . . 103.50(16) ?
    C4 N1 C7 . . . 121.1(2) ?
    C4 N1 C5 . . . 131.9(2) ?
    C7 N1 C5 . . . 107.0(2) ?
    H22w O2w H21w . . . 98.6 no
    C7 N2 C6 . . . 106.4(2) ?
    N1 C4 C3 . . . 118.7(3) ?
    N1 C4 H4 . . . 117.7 no
    C3 C4 H4 . . . 123.6 no
    N1 C7 N2 . . . 110.8(2) ?
    N1 C7 C1 . . . 119.5(3) ?
    N2 C7 C1 . . . 129.7(3) ?
    C10 C9 C8 . . . 124.1(3) ?
    C10 C9 H9 . . . 118.0 no
    C8 C9 H9 . . . 117.8 no
    N1 C5 C6 . . . 104.5(2) ?
    N1 C5 C8 . . . 121.6(2) ?
    C6 C5 C8 . . . 133.9(2) ?
    C4 C3 C2 . . . 121.1(3) ?
    C4 C3 H3 . . . 118.7 no
    C2 C3 H3 . . . 120.3 no
    C3 C2 C1 . . . 120.1(3) ?
    C3 C2 H2 . . . 119.3 no
    C1 C2 H2 . . . 120.5 no
    C7 C1 C2 . . . 119.5(3) ?
    C7 C1 H1 . . . 118.4 no
    C2 C1 H1 . . . 122.0 no
    C5 C6 N2 . . . 111.3(2) ?
    C5 C6 C13 . . . 130.0(3) ?
    N2 C6 C13 . . . 118.7(3) ?
    S1 C10 S2 . . . 115.83(15) ?
    S1 C10 C9 . . . 121.4(2) ?
    S2 C10 C9 . . . 122.7(2) ?
    C5 C8 C9 . . . 118.4(2) ?
    C5 C8 O1 . . . 120.6(2) ?
    C9 C8 O1 . . . 121.0(2) ?
    S1 C11 H113 . . . 110.7 no
    S1 C11 H112 . . . 107.3 no
    H113 C11 H112 . . . 109.3 no
    S1 C11 H111 . . . 110.4 no
    H113 C11 H111 . . . 109.6 no
    H112 C11 H111 . . . 109.5 no
    C6 C13 H132 . . . 110.3 no
    C6 C13 H133 . . . 110.5 no
    H132 C13 H133 . . . 107.1 no
    C6 C13 H131 . . . 110.4 no
    H132 C13 H131 . . . 108.6 no
    H133 C13 H131 . . . 109.9 no
    S2 C12 H123 . . . 109.3 no
    S2 C12 H122 . . . 108.2 no
    H123 C12 H122 . . . 110.5 no
    S2 C12 H121 . . . 108.0 no
    H123 C12 H121 . . . 110.3 no
    H122 C12 H121 . . . 110.5 no
loop_
    _geom_hbond_atom_site_label_D
    _geom_hbond_atom_site_label_H
    _geom_hbond_atom_site_label_A
    _geom_hbond_site_symmetry_D
    _geom_hbond_site_symmetry_H
    _geom_hbond_site_symmetry_A
    _geom_hbond_distance_DH
    _geom_hbond_distance_HA
    _geom_hbond_distance_DA
    _geom_hbond_angle_DHA
    _geom_hbond_publ_flag
    C4 H4 O1 . . . 0.95 2.23 2.840(4) 121 yes
    C3 H3 O1 . . 4_555 0.93 2.45 3.242(4) 143 yes
    O2w H22w O2w . . 8_555 0.82 2.05 2.862(4) 168 yes
    O2w H21w N2 . . . 0.82 2.06 2.849(4) 164 yes
data_global
_journal_date_recd_electronic     2009-05-15
_journal_date_accepted     2009-06-18
_journal_name_full     'Acta Crystallographica, Section E'
_journal_year     2009
_journal_volume     65
_journal_issue      7
_journal_page_first     o1698
_journal_page_last     o1699
_journal_paper_category     QO
_journal_coeditor_code     BQ2145
_publ_contact_author_name     'Y. Bibila Mayaya Bisseyou'
_publ_contact_author_address
;
Laboratoire de Cristallographie et Physique Mol\'eculaire,UFR SSMT
Universit\'e de Cocody, 22 BP 582 Abidjan 22, C\^ote d'Ivoire
;
_publ_contact_author_email     bibilamayayabisseyou@yahoo.fr
_publ_contact_author_fax     ?
_publ_contact_author_phone     '+22507659008'
_publ_section_title
;\
1-(2-Methylimidazo[1,2-<i>a</i>]pyridin-3-yl)-3,3-bis(methylsulfanyl)prop-2-\
enone monohydrate
;
loop_
    _publ_author_name
    _publ_author_address
    'Bibila Mayaya Bisseyou, Yvon'
;
Laboratoire de Cristallographie et Physique Mol\'eculaire,
UFR SSMT, Universit\'e de Cocody, 22 BP 582 Abidjan 22,
C\^ote d'Ivoire
;
    'Sissouma, Drissa'
;
Laboratoire de Chimie Organique Structurale,
UFR SSMT, Universit\'e de Cocody, 22 BP 582 Abidjan 22,
C\^ote d'Ivoire
;
    'Goulizan Bi, Severin D.'
;
Laboratoire de Cristallographie et Physique Mol\'eculaire,
UFR SSMT, Universit\'e de Cocody, 22 BP 582 Abidjan 22,
C\^ote d'Ivoire
;
    'Mahama Ouattara'
;
Laboratoire de Chimie Th\'erapeutique et Synth\`ese de M\'edicaments
UFR Sciences Pharmaceutiques,
Universit\'e de Cocody, 01 BP V 34 Abidjan 01, C\^ote d'Ivoire
;
    'Yao-Kakou, R. C. A.'
;
Laboratoire de Cristallographie et Physique Mol\'eculaire,
UFR SSMT, Universit\'e de Cocody, 22 BP 582 Abidjan 22,
C\^ote d'Ivoire
;
