# Supplementary material for: 1-(2-Methyl­imidazo[1,2-a]pyridin-3-yl)-3,3-bis­(methyl­sulfan­yl)prop-2-enone monohydrate
Source: Acta Crystallogr Sect E Struct Rep Online. 2009 Jun 27;65(Pt 7):o1698–9. doi: 10.1107/S1600536809023514 (PMC2969197; doi:10.1107/S1600536809023514)
Supplement: Supplementary file 2 [file e-65-o1698-Isup2.hkl]

data_I
#  dmi1 in P b c a                         
_audit_creation_date        09-03-26
_audit_creation_method      CRYSTALS 

_cell_length_a                    5.14050(10)
_cell_angle_alpha                 90
_cell_length_b                    17.7653(3)
_cell_angle_beta                  90
_cell_length_c                    31.3919(6)
_cell_angle_gamma                 90

# NOTE Fc on scale of Fo,      1.05520
# Status flags: 
#    o - used in refinement 
#    < - excluded by I/sigmaI cutoff 
#    x - excluded for another reason  

loop_
_refln_index_h
_refln_index_k
_refln_index_l
_refln_F_squared_meas
_refln_F_squared_calc
_refln_F_squared_sigma
_refln_observed_status
   2   0   0    13383.60    13882.58      238.50 o
   4   0   0      116.00       97.42        8.30 o
   2   1   0     3306.20     3377.77       44.80 o
   4   1   0       45.00       51.07        5.00 o
   0   2   0       -0.30        0.00        1.00 <
   2   2   0     1548.30     1658.99       22.80 o
   4   2   0      225.10      214.85        6.50 o
   2   3   0       32.50       43.38        1.40 o
   4   3   0       46.50       48.12        3.70 o
   0   4   0      122.80      104.53        3.60 o
   2   4   0     5481.60     5498.26       59.10 o
   4   4   0     1869.20     1867.95       41.50 o
   6   4   0      139.40      138.87       32.00 o
   2   5   0      644.60      893.80        8.70 o
   4   5   0       38.10       27.09        7.00 o
   6   5   0       44.50       56.66       16.90 <
   0   6   0    10124.20    10898.27      194.10 o
   2   6   0     9240.40     8862.13      118.90 o
   4   6   0      373.60      389.53       12.50 o
   6   6   0      381.80      300.20       38.60 o
   2   7   0    34918.61    34838.00      464.80 o
   4   7   0      545.90      584.17       16.20 o
   6   7   0       99.20      142.74       30.40 o
   0   8   0     5102.70     4946.53       99.30 o
   2   8   0     1436.30     1400.61       21.60 o
   4   8   0      173.60      157.46        6.10 o
   6   8   0       27.00       21.10       30.50 <
   2   9   0     4066.00     3793.26       67.60 o
   4   9   0      184.70      178.36        8.40 o
   6   9   0       49.70       14.97       29.10 <
   0  10   0     1450.10     1505.74       39.10 o
   2  10   0      648.10      677.85       15.10 o
   4  10   0      473.00      440.89       17.50 o
   6  10   0        2.70       58.18       31.70 <
   2  11   0     1547.40     1539.02       30.90 o
   4  11   0        3.10        0.83       10.30 <
   6  11   0      -25.70        4.75       29.70 <
   0  12   0      300.30      275.61       14.00 o
   2  12   0     5174.20     5227.58       95.10 o
   4  12   0     1520.90     1388.80       42.20 o
   6  12   0       27.80       20.17       29.30 <
   2  13   0      697.00      669.99       17.10 o
   4  13   0       21.50        0.53       12.70 <
   6  13   0      462.10       22.54       29.60 o
   0  14   0     3518.60     3304.31       98.40 o
   2  14   0     1059.90     1010.05       24.10 o
   4  14   0      559.70      590.63       21.00 o
   6  14   0        1.40        9.93        7.40 <
   2  15   0       35.20       40.22        8.60 o
   4  15   0      284.90      276.36       17.40 o
   0  16   0     1349.90     1274.86       41.70 o
   2  16   0      329.30      316.56       13.40 o
   4  16   0      786.40      865.99       29.50 o
   2  17   0       13.40       33.48       10.20 <
   4  17   0       80.80       82.67       15.70 o
   0  18   0     1116.40     1019.36       40.30 o
   2  18   0       30.60       39.32       10.70 <
   4  18   0        4.50        0.98       16.20 <
   2  19   0      334.20      341.18       17.40 o
   4  19   0       35.60       53.49       17.90 <
   0  20   0      571.50      543.85       30.20 o
   2  20   0      107.50      140.73       12.90 o
   4  20   0       11.70        2.30       16.70 <
   2  21   0       67.00       33.33       16.10 o
   0  22   0       21.20       26.23       21.80 <
   2  22   0      147.90      154.88       15.50 o
   2  23   0       22.50        5.92       21.60 <
   0  24   0       84.30      135.03       24.50 o
   2  24   0        2.10        0.01        9.30 <
   1   1   1     3861.40     4410.88       32.00 o
   2   1   1      895.30     1043.94        8.60 o
   3   1   1     2358.00     2422.48       26.40 o
   4   1   1      126.50      129.10        3.00 o
   5   1   1       42.90       26.66       20.70 <
   6   1   1      234.00      243.92       29.20 o
   7   1   1        8.10       49.24       22.10 <
   0   2   1        8.50        0.00        0.80 x
   1   2   1     1395.50     1673.66       13.10 o
   2   2   1      811.20      945.10        8.40 o
   3   2   1      322.10      332.78        5.10 o
   4   2   1      217.30      227.18        4.00 o
   5   2   1      722.00      649.51       34.40 o
   7   2   1      -15.90        4.48       24.60 <
   1   3   1    36530.70    36638.29      478.50 o
   2   3   1     1831.80     2106.18       16.80 o
   3   3   1     2522.60     2377.98       29.90 o
   4   3   1       -0.30        0.02        2.20 <
   5   3   1      189.60      204.96       13.90 o
   6   3   1       -4.00        7.94       16.00 <
   7   3   1        4.20       12.64       31.40 <
   0   4   1    19578.50    20762.65      264.50 o
   1   4   1    33397.60    34422.40      300.20 o
   2   4   1       12.20       11.27        1.10 o
   3   4   1      184.80      174.04        3.90 o
   4   4   1      131.80      142.21        4.30 o
   5   4   1      173.80      162.17       18.20 o
   6   4   1       50.00       49.31       20.90 <
   7   4   1       55.40      116.14       24.00 <
   1   5   1    29937.20    30342.23      250.90 o
   2   5   1      150.40      213.45        2.30 o
   3   5   1     1488.00     1729.71       15.40 o
   4   5   1     1275.30     1162.24       21.90 o
   5   5   1      321.30      300.61       21.70 o
   6   5   1      -11.90        0.46       16.50 <
   7   5   1      -64.80        3.05       23.10 <
   0   6   1     4450.40     4640.48       58.50 o
   1   6   1     3388.10     3262.31       30.70 o
   2   6   1     1473.90     1471.31       14.40 o
   3   6   1       10.50       17.45        1.70 o
   4   6   1     1085.10     1064.67       18.30 o
   5   6   1      113.50      114.27       17.00 o
   6   6   1       27.80       25.62       20.50 <
   7   6   1     -168.20       31.19       42.40 <
   1   7   1     1846.90     1938.66       17.20 o
   2   7   1      586.50      511.43        7.00 o
   3   7   1     1709.50     1639.38       18.00 o
   4   7   1       13.10        1.45        4.90 <
   5   7   1      140.60      139.69       18.60 o
   6   7   1       80.80       74.56       17.80 o
   0   8   1     4435.60     4536.81       62.80 o
   1   8   1     6340.30     6499.33       62.10 o
   2   8   1     2980.40     3056.47       33.50 o
   3   8   1      968.30      899.79       12.70 o
   4   8   1      376.60      367.67        6.90 o
   5   8   1       83.80       68.64       12.50 o
   6   8   1       17.70       26.56       20.70 <
   1   9   1      826.80      801.37       10.50 o
   2   9   1       30.30       26.33        3.20 o
   3   9   1     3120.90     3069.16       39.20 o
   4   9   1       18.40       10.56        4.50 o
   5   9   1       66.60       67.06       12.30 o
   6   9   1       -5.50        0.02       22.40 <
   0  10   1     1118.60     1155.35       21.80 o
   1  10   1     1803.70     1759.05       22.60 o
   2  10   1      276.70      282.04        6.00 o
   3  10   1     1323.70     1344.31       18.40 o
   4  10   1       55.60       55.30        5.20 o
   5  10   1       22.40       24.36       10.60 <
   6  10   1       60.60       56.20       22.40 <
   1  11   1      306.60      302.19        6.00 o
   2  11   1     2915.60     2842.30       37.00 o
   3  11   1     1505.00     1562.67       22.90 o
   4  11   1       19.40       16.53        6.30 o
   5  11   1      910.50      756.50       26.10 o
   6  11   1      -14.10       22.97       20.00 <
   0  12   1      112.10      138.94        7.20 o
   1  12   1        9.10       21.98        3.40 <
   2  12   1      366.60      357.86        8.00 o
   3  12   1     1385.70     1391.52       20.90 o
   4  12   1       18.50        1.16        8.30 <
   5  12   1       -4.60        3.43       11.00 <
   6  12   1       27.50        6.06       20.80 <
   1  13   1      108.10       97.18        4.80 o
   2  13   1     1101.10     1097.28       16.30 o
   3  13   1      102.70      113.50        6.20 o
   4  13   1      234.50      251.71       10.80 o
   5  13   1        6.10       15.55       12.20 <
   6  13   1       -1.00       12.50        6.30 <
   0  14   1       27.10       16.31        7.70 o
   1  14   1        2.10        2.12        4.20 <
   2  14   1        4.60        1.53        5.00 <
   3  14   1       22.10       20.92        5.90 o
   4  14   1      120.60      127.05        9.60 o
   5  14   1        2.40        0.95       12.40 <
   6  14   1        8.00        7.97        9.30 <
   1  15   1     2530.80     2375.95       32.90 o
   2  15   1       21.70       37.23        5.30 o
   3  15   1       11.50       33.60        6.20 <
   4  15   1       49.70       70.07        9.30 o
   5  15   1        5.70        1.30       13.70 <
   0  16   1      196.40      165.68       11.90 o
   1  16   1      743.90      700.79       12.80 o
   2  16   1       27.10       31.43        6.10 o
   3  16   1       55.90       57.38        6.90 o
   4  16   1       20.80       26.48       10.40 <
   5  16   1        2.50        4.97       10.00 <
   1  17   1      854.30      786.51       14.60 o
   2  17   1        4.00        0.16        6.60 <
   3  17   1      254.20      265.14        9.80 o
   4  17   1       41.00       57.48       10.80 o
   5  17   1        2.70        1.29        9.90 <
   0  18   1     1212.00     1084.82       28.60 o
   1  18   1      139.70      132.65        7.90 o
   2  18   1       38.40       43.89        7.60 o
   3  18   1       54.50       51.64        9.10 o
   4  18   1       72.80       76.83       11.70 o
   5  18   1        0.20       15.49        6.00 <
   1  19   1        7.00       12.08        7.10 <
   2  19   1       -5.70        3.80        8.80 <
   3  19   1       -1.70        2.78        9.00 <
   4  19   1        7.60        3.07       13.70 <
   0  20   1      559.90      538.19       21.30 o
   1  20   1        6.90       16.59        7.70 <
   2  20   1       25.00       27.54        8.40 o
   3  20   1       21.30       23.62       13.00 <
   4  20   1       -5.70        0.00       11.70 <
   1  21   1      346.70      359.13       11.50 o
   2  21   1       17.20       14.18        8.10 <
   3  21   1        5.70       10.64       12.30 <
   0  22   1       90.60      129.97       16.30 o
   1  22   1       49.90       78.33       10.60 o
   2  22   1       -9.50        4.23        9.00 <
   3  22   1       15.90       32.08       14.60 <
   1  23   1      144.10      166.43       14.30 o
   2  23   1       -6.30        2.20       15.50 <
   3  23   1       15.70       14.83       24.30 <
   0  24   1       20.70        0.00       16.20 <
   1  24   1       17.30       17.69       14.30 <
   2  24   1      -19.50        4.01        8.60 <
   0   0   2       80.80        0.00       34.50 <
   1   0   2     9280.00    11352.07      108.20 o
   2   0   2      388.00      382.00        5.20 o
   3   0   2      280.80      277.85        5.40 o
   4   0   2     1285.40     1281.06       25.50 o
   5   0   2      658.60      634.38       38.70 o
   6   0   2       52.60       59.30       20.20 <
   7   0   2       26.70       41.09       32.90 <
   1   1   2     4711.60     5401.76       41.90 o
   2   1   2       59.10       61.66        1.40 o
   3   1   2       40.30       29.61        1.80 o
   4   1   2       96.50      105.92        2.60 o
   5   1   2      499.80      509.86       22.80 o
   6   1   2       18.30       21.39       18.20 <
   7   1   2      -22.40        1.79       22.10 <
   0   2   2        7.40        0.00        0.90 x
   1   2   2      409.60      409.39        4.00 o
   2   2   2      175.20      153.87        2.30 o
   3   2   2      620.40      702.13        7.50 o
   4   2   2      598.70      584.23        8.60 o
   5   2   2        1.30        0.07       10.20 <
   6   2   2       34.00       54.13       18.20 <
   7   2   2       45.30       74.58       23.20 <
   2   3   2     9068.40     9418.71       72.80 o
   3   3   2      231.40      232.47        4.60 o
   4   3   2      358.00      317.75        6.20 o
   5   3   2      313.30      356.47       15.70 o
   6   3   2       38.70       54.31       27.80 <
   7   3   2       16.80       55.38       41.40 <
   0   4   2     7850.50     8413.79      116.30 o
   1   4   2    43309.70    44188.01      556.40 o
   2   4   2     6518.10     6369.06       53.50 o
   3   4   2      498.20      612.28        7.10 o
   4   4   2      193.00      201.13        5.00 o
   5   4   2        1.10        0.02       14.40 <
   6   4   2      222.00      218.44       33.10 o
   7   4   2       20.10       36.19       26.60 <
   1   5   2       67.30       35.24        1.70 o
   2   5   2       17.50       21.84        1.40 o
   3   5   2       13.80        6.23        1.50 o
   4   5   2      275.80      255.72        7.20 o
   5   5   2       21.90       15.71       15.20 <
   6   5   2        7.20        0.01       28.00 <
   7   5   2       -1.90        0.17       17.80 <
   0   6   2     4296.10     4262.74       59.20 o
   1   6   2      141.40      135.54        2.40 o
   2   6   2       19.50       18.71        1.60 o
   3   6   2       44.70       65.28        2.10 o
   4   6   2      153.70      169.80        6.00 o
   5   6   2       51.80       53.32       16.20 o
   6   6   2       96.70       96.59       22.60 o
   7   6   2      -84.60       44.67       39.70 <
   1   7   2      928.20      907.42        9.40 o
   2   7   2      262.60      273.15        4.10 o
   3   7   2     2232.90     2246.64       24.40 o
   4   7   2       93.70       98.10        5.80 o
   5   7   2      398.80      401.87       18.00 o
   6   7   2       18.10       25.98       17.90 <
   0   8   2       73.80       80.38        3.30 o
   1   8   2     2666.40     2665.69       27.40 o
   2   8   2       52.20       23.87        2.80 o
   3   8   2       74.30       99.45        3.40 o
   4   8   2        6.70        0.91        5.10 <
   5   8   2       81.50       95.55       11.80 o
   6   8   2       15.30        2.75       20.80 <
   1   9   2      498.10      421.84        7.00 o
   2   9   2      159.00      165.27        4.10 o
   3   9   2      430.80      443.54        7.20 o
   4   9   2      132.80      119.79        5.50 o
   5   9   2      799.90      718.78       25.40 o
   6   9   2       18.60       25.86       17.50 <
   0  10   2     8701.20     8604.40      156.10 o
   1  10   2      800.40      774.77       11.00 o
   2  10   2      690.60      754.56       10.20 o
   3  10   2     5762.60     5447.93       70.10 o
   4  10   2       52.50       43.77        6.90 o
   5  10   2       30.70       18.79       13.30 <
   6  10   2      -17.70       38.85       21.00 <
   1  11   2      781.40      771.20       11.00 o
   2  11   2      244.00      268.51        6.50 o
   3  11   2     1018.90     1021.23       16.60 o
   4  11   2       55.50       64.56        5.50 o
   5  11   2        3.10        0.15       10.60 <
   6  11   2      -17.60       16.21       15.20 <
   0  12   2       84.30       73.31        6.90 o
   1  12   2      279.20      304.04        6.20 o
   2  12   2     1349.00     1332.80       19.40 o
   3  12   2       45.00       52.73        5.40 o
   4  12   2      201.70      197.40       10.40 o
   5  12   2       16.30       18.45       11.60 <
   1  13   2      408.50      430.50        7.90 o
   2  13   2      168.10      164.12        6.10 o
   3  13   2     1300.30     1279.61       21.10 o
   4  13   2        8.50       13.10        7.70 <
   5  13   2       -1.80        2.11       11.20 <
   6  13   2       -0.50       23.40        5.40 <
   0  14   2       33.30       34.78        7.60 o
   1  14   2      547.60      565.02        9.80 o
   2  14   2      160.30      180.49        6.40 o
   3  14   2      336.20      362.07        9.40 o
   4  14   2       66.10       63.31        9.40 o
   5  14   2       21.90       11.86       13.30 <
   6  14   2       -0.50        0.62        4.70 <
   1  15   2       70.20       59.46        5.60 o
   2  15   2        8.70        3.48        5.10 <
   3  15   2      383.80      425.53       10.20 o
   4  15   2      227.20      237.85       11.50 o
   5  15   2       25.40       44.24       13.80 <
   0  16   2     1278.50     1129.76       28.10 o
   1  16   2      263.10      255.09        7.70 o
   2  16   2      353.10      343.08        9.30 o
   3  16   2       -3.10        2.43        6.50 <
   4  16   2      394.70      413.28       14.30 o
   5  16   2        0.60       16.28        9.40 <
   1  17   2     1715.80     1625.56       23.90 o
   2  17   2       27.10       34.03        6.30 o
   3  17   2       -2.30        0.04        7.80 <
   4  17   2       -1.70       15.97       10.80 <
   5  17   2       -0.90       58.79        9.20 <
   0  18   2      140.30      100.07       12.30 o
   1  18   2       -2.90        0.04        6.30 <
   2  18   2       -1.60        7.61        7.10 <
   3  18   2        8.40        0.19        7.70 <
   4  18   2       14.70        8.83       12.00 <
   5  18   2      -11.80       37.65        6.60 <
   1  19   2       79.90       67.94        7.40 o
   2  19   2        7.80        5.97        8.00 <
   3  19   2       37.60       48.81        9.60 o
   4  19   2       14.50       18.10        9.90 <
   0  20   2      170.50      174.85       15.30 o
   1  20   2       -1.40        0.96        8.50 <
   2  20   2      157.90      176.97       10.60 o
   3  20   2       17.50        4.86       12.40 <
   4  20   2        4.60        7.08       15.70 <
   1  21   2      170.00      186.83       11.00 o
   2  21   2       19.60       47.28        8.70 <
   3  21   2       17.10        6.95       13.40 <
   4  21   2       -7.80        0.08       31.10 <
   0  22   2       -0.60       13.77       15.00 <
   1  22   2        6.50        0.14       10.70 <
   2  22   2       49.40      107.27        9.70 o
   3  22   2       -6.00       13.65       14.10 <
   1  23   2        6.20        0.04       12.20 <
   2  23   2      -27.80        0.05       14.20 <
   3  23   2       50.60       52.57       24.60 <
   0  24   2       14.20        8.22       17.50 <
   1  24   2       43.70       75.47       12.60 o
   2  24   2       -7.20        2.65       12.70 <
   1   1   3     1741.90     2053.70       15.70 o
   2   1   3     4428.70     4373.80       37.90 o
   3   1   3      943.50     1130.61        9.30 o
   4   1   3        4.60        2.92        1.80 <
   5   1   3      591.00      511.56       26.50 o
   7   1   3       -1.80        1.14       23.10 <
   0   2   3        0.50        0.00        1.30 <
   1   2   3     2025.00     2107.83       18.00 o
   2   2   3     8145.80     8669.56       67.30 o
   3   2   3      448.80      452.44        5.40 o
   4   2   3      441.50      460.74        6.30 o
   5   2   3      103.70      120.55       16.00 o
   6   2   3       68.90       45.57       19.70 o
   7   2   3        5.50        0.01       23.90 <
   1   3   3     6964.30     7313.89       59.50 o
   2   3   3      114.90      108.26        1.80 o
   3   3   3      695.70      715.13        9.10 o
   4   3   3       57.40       54.82        2.80 o
   5   3   3      212.60      188.34       19.90 o
   6   3   3       29.70        4.46       28.50 <
   7   3   3       27.80        0.01       33.30 <
   0   4   3    32672.80    35006.84      467.20 o
   1   4   3     5799.90     5616.17       52.00 o
   2   4   3     1682.90     1740.08       14.40 o
   3   4   3     1148.60     1148.49       14.30 o
   4   4   3      778.00      823.86       15.00 o
   5   4   3       18.10       23.12       12.00 <
   6   4   3       33.30      106.84       21.20 <
   7   4   3       -1.90        2.65       29.80 <
   1   5   3     2172.70     2277.30       19.80 o
   2   5   3       35.80       46.68        1.50 o
   3   5   3      270.60      317.44        3.80 o
   4   5   3     1859.70     1815.30       30.10 o
   5   5   3       43.50       42.71       14.90 <
   6   5   3       -5.80        0.81       20.50 <
   7   5   3      -25.80       48.67       18.40 <
   0   6   3     2506.50     2527.62       35.10 o
   1   6   3      671.00      718.23        6.70 o
   2   6   3      151.50      109.65        2.50 o
   3   6   3      892.30      915.86       10.00 o
   4   6   3     2423.40     2351.43       37.30 o
   5   6   3       15.40       20.33       15.60 <
   6   6   3       83.10       60.30       23.30 o
   7   6   3     -126.60       16.42       39.90 <
   1   7   3      312.70      324.02        4.10 o
   2   7   3      118.90       79.24        2.90 o
   3   7   3     1114.80     1160.63       13.50 o
   4   7   3      208.50      397.26        5.90 o
   5   7   3      131.90      113.49       11.80 o
   6   7   3      106.40      100.72       18.80 o
   0   8   3      954.20      976.90       14.60 o
   1   8   3        1.70        5.76        1.80 <
   2   8   3    15878.70    15652.87      155.80 o
   3   8   3      791.40      796.63        9.90 o
   4   8   3      309.70      282.63        8.90 o
   5   8   3      319.60      328.93       16.40 o
   6   8   3       37.70       55.38       18.40 <
   1   9   3     1965.10     1968.08       22.40 o
   2   9   3      162.80      187.16        4.20 o
   3   9   3      306.70      316.41        6.30 o
   4   9   3       23.40       29.47        4.10 o
   5   9   3       14.90       10.81       11.20 <
   6   9   3       -2.10       19.93       29.00 <
   0  10   3     2965.70     2711.93       53.00 o
   1  10   3      281.70      278.49        5.90 o
   2  10   3      131.00      149.99        4.60 o
   3  10   3     1154.60     1147.88       15.70 o
   4  10   3       51.30       38.69        5.10 o
   5  10   3       24.40       21.01       12.50 <
   6  10   3       48.50       67.88       30.10 <
   1  11   3     4481.50     4268.37       54.30 o
   2  11   3      371.50      360.64        8.00 o
   3  11   3       32.90       43.67        4.70 o
   4  11   3       28.50       33.59        6.80 o
   5  11   3        2.10        0.00       13.20 <
   6  11   3       -1.30        1.25       23.70 <
   0  12   3     3495.30     3382.92       64.50 o
   1  12   3       -5.20        0.24        3.80 <
   2  12   3     1425.90     1440.43       19.90 o
   3  12   3        1.60        1.77        5.30 <
   4  12   3      135.40      138.87        9.40 o
   5  12   3       11.80        8.27       12.50 <
   1  13   3      672.40      630.21       10.60 o
   2  13   3     1424.50     1407.61       19.30 o
   3  13   3       36.00       16.74        5.50 o
   4  13   3       52.80       58.56        8.00 o
   5  13   3       42.90       61.49       12.30 o
   6  13   3        3.70       27.31        7.80 <
   0  14   3     1464.10     1435.47       30.40 o
   1  14   3      415.80      393.03        8.20 o
   2  14   3       27.50       33.50        5.10 o
   3  14   3       15.90       17.95        5.70 <
   4  14   3      310.20      259.46       12.60 o
   5  14   3       29.40       24.42       13.30 <
   6  14   3       -1.00       49.38        6.20 <
   1  15   3       34.90       27.60        5.10 o
   2  15   3      153.20      176.95        7.00 o
   3  15   3      327.40      334.40        9.90 o
   4  15   3      191.90      226.29       11.40 o
   5  15   3       79.60      106.28       13.60 o
   0  16   3      115.30      110.86       10.30 o
   1  16   3       46.10       49.45        6.00 o
   2  16   3      108.40      104.96        6.70 o
   3  16   3        3.70        2.05        7.00 <
   4  16   3       12.60       19.94       10.40 <
   5  16   3        3.50        0.01        7.40 <
   1  17   3       23.50       13.79        5.70 o
   2  17   3       12.90       19.89        6.40 <
   3  17   3       60.10       55.40        8.00 o
   4  17   3       52.40       83.30       11.40 o
   5  17   3       -1.00       77.77        5.10 <
   0  18   3      754.00      696.48       21.50 o
   1  18   3      162.40      175.59        8.00 o
   2  18   3      294.10      311.16        9.70 o
   3  18   3       96.10       92.54        9.20 o
   4  18   3        3.30        0.03       13.70 <
   5  18   3       -4.90       48.92        7.90 <
   1  19   3       94.40      121.92        8.10 o
   2  19   3       55.20       80.38        8.30 o
   3  19   3       11.40        3.22        9.70 <
   4  19   3        2.90        6.65       11.70 <
   0  20   3     2039.40     1846.32       46.70 o
   1  20   3       13.30       17.57        8.70 <
   2  20   3       47.80       64.63        8.70 o
   3  20   3       84.00      106.51       12.80 o
   4  20   3       -5.60        4.95       20.10 <
   1  21   3        6.60        4.04        9.80 <
   2  21   3       -2.30        0.00        9.10 <
   3  21   3       34.30       67.15       14.10 <
   4  21   3        1.80        9.87       19.60 <
   0  22   3      313.10      373.35       19.50 o
   1  22   3       26.90       30.55       10.70 <
   2  22   3        1.70        0.12        9.00 <
   3  22   3       23.20       16.37       15.50 <
   1  23   3       11.10        7.26        9.80 <
   2  23   3        6.90        5.03        9.00 <
   3  23   3        7.50       15.83       25.40 <
   0  24   3        1.20        5.71       19.60 <
   1  24   3       -1.80        0.06       12.20 <
   2  24   3       21.70       46.68       13.70 <
   1   0   4     6900.60     6779.03       88.70 o
   2   0   4     5051.30     5020.50       66.70 o
   3   0   4    16150.60    15384.17      209.20 o
   4   0   4     4509.30     4356.95       67.50 o
   5   0   4       -9.70        5.51       19.20 <
   7   0   4       -2.60       18.14       33.70 <
   1   1   4     3834.80     4659.24       36.90 o
   2   1   4        2.20        0.76        0.70 o
   3   1   4      626.50      703.71        6.60 o
   4   1   4        0.20        0.01        1.10 <
   5   1   4     1683.00     1540.28       52.90 o
   6   1   4      103.20       82.86       30.20 o
   7   1   4       23.40       48.42       35.70 <
   0   2   4     2200.00        0.00       59.00 x
   1   2   4      773.20      724.52        7.00 o
   2   2   4      494.90      476.42        4.70 o
   3   2   4       48.00       38.37        1.70 o
   4   2   4      317.60      339.18        4.80 o
   5   2   4       17.20        5.12       14.60 <
   1   3   4      352.70      348.49        3.80 o
   2   3   4      104.20      126.02        1.70 o
   3   3   4     1785.10     1754.75       21.20 o
   4   3   4       28.70       34.88        2.80 o
   5   3   4      145.50      148.67       14.10 o
   6   3   4      144.80      152.16       24.40 o
   0   4   4      965.20     1014.99       14.80 o
   1   4   4     6117.40     6083.42       52.60 o
   2   4   4     1832.90     1706.39       16.10 o
   3   4   4      221.70      219.80        3.80 o
   4   4   4      336.40      310.29        8.70 o
   5   4   4      181.60      176.90       18.40 o
   6   4   4        5.20       12.11       26.70 <
   7   4   4        4.40       22.52       14.80 <
   1   5   4      891.30      870.32        8.30 o
   2   5   4       97.30      130.49        2.00 o
   3   5   4        7.00       10.87        1.50 o
   4   5   4      122.60      120.90        5.20 o
   5   5   4       66.00       58.63       11.70 o
   6   5   4       79.60       74.98       31.10 <
   7   5   4        2.70        0.98       20.20 <
   0   6   4     2732.10     2929.00       37.30 o
   1   6   4      313.90      271.55        3.80 o
   2   6   4      378.30      443.32        4.30 o
   3   6   4       -0.30        0.05        1.90 <
   4   6   4      168.90      179.00        6.20 o
   5   6   4       84.60       53.44       16.80 o
   6   6   4       20.90        3.89       21.80 <
   7   6   4      -47.10       23.74       24.40 <
   1   7   4    23911.80    23177.94      217.80 o
   2   7   4    17933.20    17347.30      161.40 o
   3   7   4       11.30       13.61        2.30 o
   4   7   4      605.40      619.47       10.80 o
   5   7   4       24.90       19.83        9.40 <
   6   7   4      172.40      159.13       24.10 o
   0   8   4      200.70      171.00        5.20 o
   1   8   4      204.60      197.90        3.90 o
   2   8   4       19.80        0.03        2.50 o
   3   8   4      940.50     1049.27       11.80 o
   4   8   4        3.80        1.32        2.90 <
   5   8   4      111.60       95.95       11.70 o
   6   8   4       29.10        0.29       21.90 <
   1   9   4        9.60        1.85        2.90 o
   2   9   4       -3.50        6.88        2.80 <
   3   9   4      815.80      839.05       11.40 o
   4   9   4       46.80       44.12        4.40 o
   5   9   4      353.30      314.77       17.10 o
   6   9   4       10.60        0.92       21.00 <
   0  10   4     1431.30     1538.15       28.40 o
   1  10   4        4.00        8.08        3.20 <
   2  10   4       35.90       44.29        3.60 o
   3  10   4      547.00      508.22        9.00 o
   4  10   4      194.80      207.90        6.80 o
   5  10   4       86.90       77.66       14.00 o
   6  10   4       -0.60        2.05       32.40 <
   1  11   4       67.80       57.37        4.20 o
   2  11   4      372.20      382.45        7.60 o
   3  11   4       80.80       97.06        5.10 o
   4  11   4        8.50        7.53        6.50 <
   5  11   4      143.70      135.24       16.00 o
   6  11   4        7.20        8.12       29.30 <
   0  12   4     3676.40     3654.86       67.90 o
   1  12   4       51.50       42.71        4.70 o
   2  12   4       57.60       48.43        4.60 o
   3  12   4       80.50      105.46        6.00 o
   4  12   4       40.40       42.75        7.50 o
   5  12   4      175.30      161.30       17.60 o
   6  12   4       -0.40        4.86       17.60 <
   1  13   4     2400.10     2339.76       33.80 o
   2  13   4       47.50       53.03        4.80 o
   3  13   4     1625.50     1544.47       25.40 o
   4  13   4       10.20       16.95        7.40 <
   5  13   4       20.70       40.79       16.60 <
   0  14   4     2323.90     2220.07       43.80 o
   1  14   4      576.20      565.76       11.20 o
   2  14   4      879.00      847.88       14.80 o
   3  14   4       40.50       42.06        6.30 o
   4  14   4      984.80      967.23       22.10 o
   5  14   4       31.30       40.04       12.80 <
   6  14   4      -16.80       22.44       10.60 <
   1  15   4     1350.80     1263.82       20.70 o
   2  15   4       37.40       43.23        6.00 o
   3  15   4      100.20      118.70        7.50 o
   4  15   4        8.20        7.04        9.30 <
   5  15   4       24.90       20.08       12.30 <
   0  16   4        5.70        7.39        8.80 <
   1  16   4      467.00      442.82       10.70 o
   2  16   4       73.20       84.90        6.50 o
   3  16   4      103.50       99.30        8.30 o
   4  16   4        5.90        1.79        9.80 <
   5  16   4        9.80       32.17       12.30 <
   1  17   4      577.20      559.61       12.90 o
   2  17   4      410.10      398.61       11.20 o
   3  17   4      134.90      147.58        8.80 o
   4  17   4        4.30        0.86       10.20 <
   0  18   4       34.00       17.85       11.30 o
   1  18   4       -0.10        0.44        6.90 <
   2  18   4        2.20        1.25        6.70 <
   3  18   4      113.40      121.55        9.50 o
   4  18   4       21.00       19.60       12.60 <
   5  18   4       -4.90       14.84        8.30 <
   1  19   4       51.50       54.48        8.40 o
   2  19   4      111.30      101.23        9.70 o
   3  19   4      387.20      382.37       12.90 o
   4  19   4        5.80        1.52       13.50 <
   0  20   4       56.00       50.71       13.40 o
   1  20   4       -2.30        1.54        8.10 <
   2  20   4       11.90       16.88        8.60 <
   3  20   4        2.40       11.32       12.10 <
   4  20   4       -1.50        2.11       18.00 <
   1  21   4       -2.60        2.13       10.70 <
   2  21   4       82.40      115.96        9.50 o
   3  21   4        8.50       20.20       14.70 <
   4  21   4       -4.40       15.52       30.70 <
   0  22   4       30.70       36.55       18.30 <
   1  22   4       40.70       69.19       11.40 o
   2  22   4       -9.00        0.82        8.70 <
   3  22   4        8.80        0.29       15.30 <
   1  23   4       -2.40        9.55       10.10 <
   2  23   4       -4.70        0.57        8.30 <
   3  23   4       36.00       90.69       25.20 <
   0  24   4       45.20       41.65       19.70 <
   1  24   4       -5.20        1.76       10.50 <
   2  24   4        0.80        0.04        7.30 <
   1  25   4       89.70       69.17       35.20 <
   1   1   5       53.60       75.30        1.20 o
   2   1   5     4357.90     4431.72       38.60 o
   3   1   5      181.40      157.27        3.60 o
   4   1   5      351.00      308.40        4.90 o
   5   1   5       30.40       18.71        7.60 o
   6   1   5       31.50       12.03       27.50 <
   7   1   5       21.20        1.46       35.80 <
   0   2   5       90.20        0.00        1.90 x
   1   2   5       83.90       89.05        1.40 o
   2   2   5     3794.90     3877.25       30.90 o
   3   2   5        4.10        3.99        1.30 o
   4   2   5      599.50      635.77        9.20 o
   5   2   5      643.10      613.91       20.40 o
   7   2   5        6.80        8.28       33.70 <
   1   3   5     1985.40     2074.27       17.70 o
   2   3   5    10674.20    10597.92       87.10 o
   3   3   5     1086.60     1070.40       12.30 o
   4   3   5      588.80      585.36        9.40 o
   5   3   5      144.70      155.85       11.60 o
   0   4   5     7217.30     7009.58      104.80 o
   1   4   5     6112.00     6282.87       52.20 o
   2   4   5       53.30       38.25        1.60 o
   3   4   5      351.40      423.45        4.60 o
   4   4   5     6545.80     6236.57      102.30 o
   5   4   5      124.20      133.48       11.70 o
   6   4   5      202.90      254.68       22.30 o
   7   4   5      -10.30       13.84       16.30 <
   1   5   5     2769.90     2638.08       24.70 o
   2   5   5     1159.30     1042.86       10.70 o
   3   5   5      127.30      130.53        2.60 o
   4   5   5     1035.60      979.61       17.70 o
   5   5   5       18.70       25.52        8.70 <
   6   5   5       44.80       34.02       18.80 <
   7   5   5       -6.10      113.25        9.40 <
   0   6   5      225.70      300.69        4.50 o
   1   6   5     1114.40      985.65       10.40 o
   2   6   5     1634.40     1745.20       14.60 o
   3   6   5       31.60       38.01        2.30 o
   4   6   5      166.80      192.88        6.40 o
   5   6   5        9.40        3.17       10.10 <
   7   6   5      -13.30        0.60       12.40 <
   1   7   5       24.10       22.68        2.00 o
   2   7   5     1081.30      938.18       11.40 o
   3   7   5       26.50       32.49        2.60 o
   4   7   5        4.00        3.70        4.90 <
   5   7   5       -4.50        1.96       10.00 <
   6   7   5       72.40       72.66       31.00 <
   0   8   5     9404.60     9752.83      125.70 o
   1   8   5      318.00      308.51        5.00 o
   2   8   5     4930.20     4912.05       47.50 o
   3   8   5       48.00       53.14        2.90 o
   4   8   5      104.80      111.30        4.40 o
   5   8   5        6.60        0.41       11.30 <
   6   8   5       97.20      128.53       25.40 o
   1   9   5        3.40        4.07        2.90 <
   2   9   5      102.80      126.57        3.90 o
   3   9   5     1078.20     1082.89       14.70 o
   4   9   5       12.90       10.58        4.10 o
   5   9   5       10.20       15.90       11.50 <
   6   9   5       28.90       57.07       24.20 <
   0  10   5     3047.70     2934.58       54.70 o
   1  10   5      130.70      145.42        4.60 o
   2  10   5      372.00      369.59        7.10 o
   3  10   5      864.60      870.32       14.10 o
   4  10   5      133.80      112.97        8.10 o
   5  10   5       14.90       35.40       11.90 <
   6  10   5       -4.30        1.33       21.20 <
   1  11   5      146.00      135.18        5.20 o
   2  11   5     2831.30     2718.60       36.70 o
   3  11   5       25.50       33.66        4.70 o
   4  11   5        6.20       16.59        7.10 <
   5  11   5       50.40       48.91       12.70 o
   6  11   5      100.50      160.04       23.20 o
   0  12   5     5306.30     5195.37       95.50 o
   1  12   5        3.70        9.28        4.20 <
   2  12   5      442.00      440.89        8.70 o
   3  12   5      526.90      599.40       10.50 o
   4  12   5      596.60      549.76       15.20 o
   5  12   5        1.40        7.30       14.40 <
   6  12   5      -15.00        0.89        9.30 <
   1  13   5      287.90      267.20        7.40 o
   2  13   5        5.70        5.72        4.30 <
   3  13   5       72.60       79.59        6.00 o
   4  13   5       -1.10        0.62        8.00 <
   5  13   5        9.90        2.30       17.80 <
   0  14   5     1396.10     1243.15       31.10 o
   1  14   5       27.90       29.39        5.40 o
   2  14   5       41.90       38.88        5.10 o
   3  14   5        8.50        1.19        5.70 <
   4  14   5      212.90      157.56       11.20 o
   5  14   5        3.80        1.48       13.50 <
   6  14   5       -8.10      111.33       10.40 <
   1  15   5      565.60      538.54       11.60 o
   2  15   5      256.20      252.32        8.30 o
   3  15   5        6.10        0.51        6.50 <
   4  15   5       12.90        3.86        9.70 <
   5  15   5        0.50        1.75       13.40 <
   0  16   5       84.50      105.91        9.70 o
   1  16   5      297.10      305.06        9.00 o
   2  16   5       22.30       30.07        6.10 o
   3  16   5       14.80       18.98        7.10 <
   4  16   5       58.50       83.97       10.90 o
   5  16   5        2.30        5.25       20.00 <
   1  17   5      287.40      277.99        9.50 o
   2  17   5      369.60      367.41       10.70 o
   3  17   5        3.50        0.01        7.60 <
   4  17   5       20.20       20.56       11.90 <
   5  17   5       20.10       35.49       26.60 <
   0  18   5      367.90      361.07       15.40 o
   1  18   5      295.50      303.38       11.20 o
   2  18   5      214.20      232.10        9.80 o
   3  18   5        9.10        0.99        8.70 <
   4  18   5      263.40      290.94       15.90 o
   5  18   5      -13.20        5.32        8.40 <
   1  19   5       14.50       18.07        7.40 <
   2  19   5       -3.20        0.73        7.80 <
   3  19   5       -7.00        0.03        9.00 <
   4  19   5       34.60       36.41       16.30 <
   0  20   5      187.40      205.94       16.00 o
   1  20   5       41.00       64.16        9.50 o
   2  20   5       48.80       57.45        9.10 o
   3  20   5       -4.00        0.42       12.30 <
   4  20   5       64.70       89.31       15.90 o
   1  21   5       25.70       16.69       10.00 <
   2  21   5        8.50       21.41        9.10 <
   3  21   5       13.50        7.79       13.90 <
   4  21   5        4.60        2.15       31.80 <
   0  22   5       71.40       69.72       18.60 o
   1  22   5       -6.90        8.94       12.00 <
   2  22   5       23.10       15.09       11.60 <
   3  22   5       28.40       39.19       15.60 <
   1  23   5       16.10        5.21       12.00 <
   2  23   5       14.70       83.47        8.20 <
   0  24   5      181.80      180.97       23.40 o
   1  24   5        5.10       23.44       11.90 <
   2  24   5        9.10      108.93        8.60 <
   1   0   6        1.90        0.36        1.20 <
   2   0   6      683.70      645.90       11.00 o
   3   0   6     5801.50     5953.25       95.00 o
   4   0   6      995.20      951.28       27.10 o
   5   0   6       81.40       64.44       10.70 o
   7   0   6      -37.90        2.42       40.70 <
   1   1   6      546.80      607.42        6.10 o
   2   1   6      299.50      275.82        3.80 o
   3   1   6      691.90      719.60        8.20 o
   4   1   6        6.10       10.40        1.90 o
   5   1   6      424.10      417.45       11.50 o
   7   1   6       28.40       39.54       24.70 <
   0   2   6      531.30      552.13        9.50 o
   1   2   6      518.20      489.78        5.10 o
   2   2   6       96.80       99.87        1.70 o
   3   2   6       32.90       62.29        1.50 o
   4   2   6      171.30      174.70        4.60 o
   5   2   6      230.70      214.32       13.60 o
   6   2   6      141.10      166.56       30.40 o
   7   2   6        8.80       13.85       23.10 <
   1   3   6     7910.60     8378.76       68.80 o
   2   3   6     6658.70     6349.93       54.10 o
   3   3   6     7505.40     8479.50       73.40 o
   4   3   6       38.60       43.90        3.20 o
   5   3   6     2146.80     1995.89       57.00 o
   6   3   6        5.20        0.71       26.20 <
   7   3   6       15.10       38.99       20.50 <
   0   4   6    12241.50    12457.86      195.60 o
   1   4   6     3483.40     3280.65       30.60 o
   2   4   6     1643.90     1519.76       14.80 o
   3   4   6     1028.20     1008.46       10.90 o
   4   4   6      153.20      145.87        4.20 o
   5   4   6       65.60       61.57       11.00 o
   6   4   6       57.30       65.59       29.70 <
   7   4   6        7.10      156.52       16.20 <
   1   5   6       25.30       15.26        1.40 o
   2   5   6       40.60       22.41        1.70 o
   3   5   6      226.40      283.44        3.80 o
   4   5   6      396.40      394.71        7.00 o
   5   5   6        9.80       20.74        9.40 <
   6   5   6        6.40       12.18       19.90 <
   7   5   6      -27.30        7.80       24.20 <
   0   6   6     3764.10     3713.73       52.20 o
   1   6   6      713.00      604.70        7.30 o
   2   6   6      932.30      952.62        8.80 o
   3   6   6     1344.80     1274.35       15.10 o
   4   6   6      156.30      172.45        5.20 o
   5   6   6       -9.30        1.39       10.10 <
   7   6   6      -18.70        0.89       21.50 <
   1   7   6     7252.20     7360.74       70.50 o
   2   7   6      102.30      112.10        2.70 o
   3   7   6       11.10       13.82        2.50 o
   4   7   6       86.70      114.79        5.50 o
   5   7   6       49.00       50.28       10.30 o
   6   7   6        9.60       48.68       29.50 <
   0   8   6        6.90        0.04        3.10 <
   1   8   6      860.10      814.13       10.50 o
   2   8   6      253.40      265.04        4.20 o
   3   8   6       75.10       90.16        3.30 o
   4   8   6       60.10       64.45        4.10 o
   5   8   6       20.80       24.58        8.10 <
   6   8   6       19.90       27.79       19.00 <
   1   9   6     3854.40     3979.18       51.50 o
   2   9   6     1203.10     1188.65       14.80 o
   3   9   6      350.40      329.73        6.80 o
   4   9   6       40.90       64.91        4.40 o
   5   9   6       97.80      102.31       10.40 o
   6   9   6       -6.70        1.51       16.60 <
   0  10   6    14147.20    13307.77      252.90 o
   1  10   6      360.50      375.49        7.30 o
   2  10   6      559.20      523.34        9.30 o
   3  10   6     1381.90     1423.92       19.30 o
   4  10   6       22.70       15.24        6.40 o
   5  10   6      146.30      122.41       17.00 o
   6  10   6        5.80        0.92       31.70 <
   1  11   6     1471.90     1423.29       21.30 o
   2  11   6       64.90       61.87        4.60 o
   3  11   6        6.70        1.25        4.70 <
   4  11   6       -7.40        0.58        6.80 <
   5  11   6      200.60      194.42       17.00 o
   6  11   6       37.60       12.65       33.00 <
   0  12   6       15.70        1.74        6.10 <
   1  12   6       -2.40        9.66        4.30 <
   2  12   6     1516.10     1457.94       22.50 o
   3  12   6       23.80       26.53        5.50 o
   4  12   6       15.50        1.43        8.00 <
   5  12   6       87.90       95.40       18.50 o
   6  12   6       -2.60        2.18        9.50 <
   1  13   6      387.80      395.06        8.80 o
   2  13   6       45.20       41.55        5.40 o
   3  13   6      151.40      152.28        6.90 o
   4  13   6       -9.10        1.79        8.30 <
   5  13   6       85.90       95.86       16.70 o
   6  13   6       -1.20       30.48       10.30 <
   0  14   6      719.50      669.23       18.20 o
   1  14   6      751.60      771.52       13.40 o
   2  14   6      132.30      139.34        6.30 o
   3  14   6      618.50      563.42       12.60 o
   4  14   6       45.10       29.57        9.00 o
   5  14   6       21.40       18.98       19.20 <
   1  15   6     1346.70     1244.59       20.80 o
   2  15   6      449.50      432.35       10.00 o
   3  15   6      123.60      124.96        7.20 o
   4  15   6       97.60      112.35       10.80 o
   5  15   6        9.70       10.49       20.00 <
   0  16   6       79.00       91.40        9.60 o
   1  16   6        7.40        0.07        6.00 <
   2  16   6       -1.80        1.32        6.30 <
   3  16   6      166.10      160.60        9.30 o
   4  16   6      148.40      178.88       11.90 o
   5  16   6      -15.90        0.86       17.80 <
   1  17   6       16.00       28.80        6.40 <
   2  17   6      148.30      167.38        7.90 o
   3  17   6      297.20      312.22       11.10 o
   4  17   6       95.30      100.99       12.50 o
   5  17   6        9.70      113.79        9.00 <
   0  18   6       86.20       92.04       10.30 o
   1  18   6       64.50       55.78        7.70 o
   2  18   6       83.90      102.70        8.40 o
   3  18   6      158.90      181.20        9.40 o
   4  18   6        3.20        1.10       12.70 <
   5  18   6       -6.90        1.13        8.90 <
   1  19   6      111.00      137.41        8.80 o
   2  19   6        1.60        0.07        8.10 <
   3  19   6      160.60      171.53       11.40 o
   4  19   6       43.30        9.97       16.10 <
   0  20   6        9.50        9.12       15.00 <
   1  20   6      -11.70        0.09        9.80 <
   2  20   6       30.70       48.19       10.00 o
   3  20   6        5.70        1.68       13.70 <
   4  20   6       -3.90        2.32       17.40 <
   1  21   6      126.70      155.95       11.40 o
   2  21   6       35.30       49.92        9.50 o
   3  21   6       16.70       39.67       14.00 <
   4  21   6       23.70        0.06       30.00 <
   0  22   6       61.50       74.84       18.40 o
   1  22   6       25.70       24.87       13.20 <
   2  22   6       37.70       71.20        9.10 o
   3  22   6       24.90        1.73       15.00 <
   1  23   6       15.00        9.63       12.50 <
   2  23   6       -1.20        0.03        7.80 <
   0  24   6       11.10        6.65       19.60 <
   1  24   6       32.50       66.60       12.80 <
   2  24   6       13.80       17.61       19.40 <
   1   1   7     1611.40     1654.49       17.50 o
   2   1   7       42.90       60.43        1.80 o
   3   1   7     3894.60     3884.20       43.00 o
   4   1   7      133.60      150.39        4.60 o
   5   1   7      895.50      816.35       19.60 o
   6   1   7      -10.00        9.80       18.20 <
   7   1   7       -9.30       11.70       26.70 <
   0   2   7     3890.10     4098.27       65.50 o
   1   2   7       27.60       31.12        1.20 o
   2   2   7     2781.50     2991.60       25.10 o
   3   2   7     2335.50     2402.01       25.80 o
   4   2   7      343.00      357.37        7.00 o
   5   2   7        1.30        0.91        9.90 <
   6   2   7       48.30       58.32       16.10 o
   7   2   7       12.40        1.64       23.30 <
   1   3   7      498.00      521.31        4.90 o
   2   3   7       18.20        8.13        1.30 o
   3   3   7        7.20        2.12        1.60 o
   4   3   7      146.90      147.37        5.30 o
   5   3   7      183.30      175.24       13.40 o
   6   3   7       39.30       25.62       20.90 <
   0   4   7    21536.00    22059.37      289.70 o
   1   4   7     1031.30     1027.77        9.80 o
   2   4   7     1815.50     1784.48       17.00 o
   3   4   7     1670.90     1674.18       17.80 o
   4   4   7      369.50      370.95        8.10 o
   5   4   7       -6.80        0.83       10.20 <
   6   4   7       81.70      110.08       21.60 o
   7   4   7       -6.00        0.46       15.20 <
   1   5   7     7511.40     7198.41       67.60 o
   2   5   7      174.30      193.37        2.70 o
   3   5   7      401.30      426.40        5.60 o
   4   5   7        8.90        8.17        3.20 <
   5   5   7       76.00       88.40       10.10 o
   6   5   7       38.10       24.77       20.90 <
   7   5   7      -25.20       13.06       26.20 <
   0   6   7       30.90       27.07        2.10 o
   1   6   7     9901.90     9853.75       88.50 o
   2   6   7      351.90      333.38        4.40 o
   3   6   7     1101.90     1161.41       12.80 o
   4   6   7      828.80      847.93       12.80 o
   5   6   7       74.40       64.05        9.80 o
   1   7   7      716.70      701.25        9.00 o
   2   7   7      160.70      184.52        3.20 o
   3   7   7     1084.20     1086.66       13.00 o
   4   7   7       37.70       45.61        5.00 o
   5   7   7      151.00      136.89       13.30 o
   6   7   7       13.30       18.77       22.30 <
   0   8   7     2807.10     2991.99       61.00 o
   1   8   7      245.20      183.37        4.40 o
   2   8   7     1125.20     1189.28       12.40 o
   3   8   7      556.30      607.85        8.00 o
   4   8   7     1091.70     1107.22       17.70 o
   5   8   7      383.70      386.08       15.20 o
   6   8   7      144.30      128.86       20.80 o
   1   9   7      252.50      293.73        5.90 o
   2   9   7        8.30        5.98        2.90 <
   3   9   7      283.40      254.28        6.00 o
   4   9   7      150.10      157.91        5.80 o
   5   9   7       32.60       36.59        9.40 o
   6   9   7      -20.20        0.43       19.20 <
   0  10   7       36.80       39.82        6.50 o
   1  10   7       23.40       29.23        3.50 o
   2  10   7     1169.20     1114.02       15.40 o
   3  10   7      145.40      174.78        5.30 o
   4  10   7        6.70       13.38        6.30 <
   5  10   7       57.40       35.54       12.70 o
   6  10   7      -15.00        1.30       30.40 <
   1  11   7     3596.70     3421.23       47.90 o
   2  11   7        0.50        0.09        3.70 <
   3  11   7        2.70        4.16        4.30 <
   4  11   7       39.00       48.56        6.80 o
   5  11   7       46.30       53.12       10.60 o
   6  11   7       -2.80        5.05       31.00 <
   0  12   7      128.40      140.82        9.40 o
   1  12   7       15.50       15.01        4.20 o
   2  12   7       23.70       18.19        4.70 o
   3  12   7       41.70       37.06        5.20 o
   4  12   7      374.50      374.29       12.00 o
   5  12   7       27.00       16.31       12.80 <
   6  12   7        0.40       14.16       10.10 <
   1  13   7     1336.20     1300.97       19.90 o
   2  13   7      834.30      846.36       15.20 o
   3  13   7      258.00      279.02        7.50 o
   4  13   7       -2.70        4.81        7.30 <
   5  13   7       72.80       72.35       16.30 o
   6  13   7       -5.70       15.35       10.70 <
   0  14   7       64.10       71.39        9.40 o
   1  14   7      401.90      399.95        9.10 o
   2  14   7       67.50       76.47        6.00 o
   3  14   7       28.20       44.03        6.70 o
   4  14   7      189.20      184.06       12.20 o
   5  14   7       -1.80       10.94       17.20 <
   1  15   7       69.90       77.74        5.90 o
   2  15   7      332.00      378.49        9.20 o
   3  15   7      169.00      172.26        7.40 o
   4  15   7       30.10       30.73       10.10 o
   5  15   7       57.20       70.01       14.20 o
   0  16   7       38.50       34.17        8.00 o
   1  16   7       16.10       11.99        5.80 <
   2  16   7       -1.70        4.15        5.90 <
   3  16   7        8.90       18.89        7.40 <
   4  16   7       18.60        5.31       11.00 <
   5  16   7      -10.80        3.00       12.30 <
   1  17   7        1.50        0.22        6.60 <
   2  17   7       71.10       86.53        8.20 o
   3  17   7      151.60      140.00       10.10 o
   4  17   7       13.20       19.93       11.40 <
   5  17   7       53.10      110.02       30.30 <
   0  18   7        5.20        0.28        9.00 <
   1  18   7      476.30      466.50       12.40 o
   2  18   7       -6.50        0.09        7.40 <
   3  18   7       40.10       60.24        9.20 o
   4  18   7       52.40       35.74       16.70 o
   1  19   7        0.30        0.00        8.80 <
   2  19   7       25.40       42.26        9.80 <
   3  19   7       51.60       56.45       12.40 o
   4  19   7      -17.20        2.52       16.50 <
   0  20   7       11.70       14.97       15.70 <
   1  20   7       23.90       34.57        8.60 <
   2  20   7      154.30      172.63       11.60 o
   3  20   7      208.30      224.45       15.40 o
   4  20   7       34.60       54.31       16.00 <
   1  21   7       26.00       13.79       12.20 <
   2  21   7        2.70        1.94        9.30 <
   3  21   7       30.20       25.83       15.30 <
   0  22   7      306.80      329.37       23.50 o
   1  22   7       13.20       16.94       12.50 <
   2  22   7       10.50       13.05       11.60 <
   3  22   7      -12.50        0.01       16.80 <
   1  23   7       18.00       24.79       12.00 <
   2  23   7        3.40        3.58        8.50 <
   0  24   7       32.90      212.65       12.40 <
   1  24   7       -4.50        0.08       11.60 <
   2  24   7        1.20       33.75       38.10 <
   0   0   8     8211.40     8344.06      272.40 o
   1   0   8    10406.50    10427.28      147.10 o
   2   0   8     1997.60     2096.84       29.50 o
   3   0   8     1256.50     1151.89       22.50 o
   4   0   8     3628.50     3402.97       69.40 o
   5   0   8      820.80      784.34       32.20 o
   6   0   8     1401.60     1287.78       70.30 o
   7   0   8       35.60       63.94       36.80 <
   1   1   8     3717.50     3738.77       40.30 o
   2   1   8     1335.50     1232.25       12.60 o
   3   1   8      944.60      904.25       11.30 o
   4   1   8       41.50       35.18        3.40 o
   5   1   8       -2.20        2.24        7.50 <
   6   1   8       98.50      100.09       16.80 o
   7   1   8       17.70       15.16       24.80 <
   0   2   8     1404.70     1369.44       25.50 o
   1   2   8      501.50      537.70        5.70 o
   2   2   8        5.70        9.46        1.20 o
   3   2   8      147.80      131.27        3.40 o
   4   2   8     1798.70     1688.51       26.80 o
   5   2   8       67.10       63.62        9.90 o
   6   2   8      -11.80       21.88       18.70 <
   7   2   8      -19.80       46.13       35.60 <
   1   3   8     1222.20     1091.56       11.70 o
   2   3   8     6098.00     5999.22       51.10 o
   3   3   8      105.10       98.94        2.50 o
   4   3   8        9.60       15.73        3.40 <
   5   3   8      137.20      123.92       14.70 o
   6   3   8        0.90        1.23       25.10 <
   7   3   8       12.70       32.91       19.50 <
   0   4   8       79.30       54.40        3.10 o
   1   4   8      369.70      433.33        4.20 o
   2   4   8     2427.30     2354.85       22.70 o
   3   4   8      215.80      221.47        3.50 o
   4   4   8        6.10        1.60        3.20 <
   5   4   8       -2.20        0.37       10.60 <
   6   4   8      774.50      152.75      154.50 o
   7   4   8        7.00        2.16       19.60 <
   1   5   8        1.80        1.20        1.30 <
   2   5   8      915.30      962.79        9.10 o
   3   5   8       74.80       92.06        3.10 o
   4   5   8       -1.30        1.59        3.50 <
   5   5   8      159.70      172.52       12.60 o
   6   5   8       35.60       33.92       27.70 <
   7   5   8       14.20        1.19       22.80 <
   0   6   8     2146.70     2314.40       28.80 o
   1   6   8      327.80      341.72        4.10 o
   2   6   8     1711.60     1670.75       16.10 o
   3   6   8       65.70       76.06        2.80 o
   4   6   8     1211.70     1216.48       20.70 o
   5   6   8       94.80       75.13       11.60 o
   6   6   8      146.30      149.19       32.10 o
   1   7   8     4450.10     4003.78       50.20 o
   2   7   8     1479.10     1411.09       15.00 o
   3   7   8     2203.20     2195.91       24.50 o
   4   7   8      401.50      423.39        9.10 o
   5   7   8      435.80      442.32       19.00 o
   6   7   8       85.30       78.67       31.00 <
   0   8   8     1444.60     1350.92       27.70 o
   1   8   8       -1.90        3.02        2.30 <
   2   8   8        1.00        6.27        2.30 <
   3   8   8      173.50      149.53        4.60 o
   4   8   8       43.90       42.81        4.30 o
   5   8   8       19.70       21.97        9.30 <
   6   8   8        9.20       18.94       30.70 <
   1   9   8       43.40       59.14        3.50 o
   2   9   8     1100.20     1089.59       13.20 o
   3   9   8       60.60       65.41        3.80 o
   4   9   8      215.70      242.96        6.80 o
   5   9   8       44.80       53.12       11.30 o
   6   9   8       26.70       24.33       18.50 <
   0  10   8     9806.70     9565.11      206.00 o
   1  10   8      240.40      240.98        5.90 o
   2  10   8       16.80       18.87        3.60 o
   3  10   8       23.80       36.71        4.20 o
   4  10   8       14.80       18.31        6.30 <
   5  10   8        1.20        9.84       11.30 <
   6  10   8       21.80       38.72       19.50 <
   1  11   8       35.10       41.48        4.00 o
   2  11   8       62.40       73.19        4.50 o
   3  11   8        4.20        1.62        4.30 <
   4  11   8        8.80       15.71        7.10 <
   5  11   8       55.50       39.75       12.70 o
   6  11   8       22.70       10.32       31.80 <
   0  12   8      124.00      160.24        9.10 o
   1  12   8      386.10      417.51        8.60 o
   2  12   8      680.20      645.29       11.90 o
   3  12   8     1085.80     1060.01       17.80 o
   4  12   8       84.10       91.70        9.20 o
   5  12   8       -9.80        0.15       12.60 <
   6  12   8       -7.30       51.24        9.50 <
   1  13   8      259.60      264.31        7.30 o
   2  13   8       89.60       75.98        6.20 o
   3  13   8      103.30      114.45        6.20 o
   4  13   8        8.90       11.75        9.10 <
   5  13   8      123.00      133.42       13.80 o
   6  13   8      -31.50        1.63       13.90 <
   0  14   8      118.40      135.47        7.80 o
   1  14   8     1286.00     1287.87       20.10 o
   2  14   8      109.80      114.99        6.30 o
   3  14   8      126.20      115.11        7.10 o
   4  14   8      638.90      611.93       23.00 o
   5  14   8       18.30        4.42       13.50 <
   1  15   8       39.50       42.72        6.10 o
   2  15   8        6.90        3.29        5.90 <
   3  15   8      160.50      184.91        8.10 o
   4  15   8      135.30      145.49       13.00 o
   5  15   8       70.50       31.73       18.60 o
   0  16   8        6.90       16.37        7.50 <
   1  16   8       92.30      111.12        6.90 o
   2  16   8      335.60      346.96       10.00 o
   3  16   8        1.60        3.46        6.70 <
   4  16   8      192.60      201.31       15.30 o
   5  16   8        4.80        0.54       10.40 <
   1  17   8      146.50      145.66        8.00 o
   2  17   8      445.50      437.48       12.00 o
   3  17   8       30.50       30.58        7.70 o
   4  17   8       -8.80        0.68       13.40 <
   0  18   8       33.30       34.09       12.60 <
   1  18   8       42.70       47.24        9.50 o
   2  18   8       13.70       19.37        8.70 <
   3  18   8       -0.70        6.96        7.90 <
   4  18   8       49.90       28.83       21.30 <
   1  19   8      522.10      453.10       15.80 o
   2  19   8       -0.10        5.28        9.60 <
   3  19   8       -5.90        3.51       10.00 <
   4  19   8       -2.70        1.44       17.80 <
   0  20   8       50.80       63.68       15.10 o
   1  20   8       12.40        6.34       11.00 <
   2  20   8      198.10      200.34       12.70 o
   3  20   8       46.80       44.04       11.10 o
   4  20   8       -9.10        0.43       16.60 <
   1  21   8       22.50        0.30       11.40 <
   2  21   8      196.30      215.35       14.40 o
   3  21   8       -1.10        2.50       13.30 <
   0  22   8        9.40        4.80       18.00 <
   1  22   8       10.60       21.22       12.80 <
   2  22   8      106.20      134.82       13.90 o
   3  22   8       -0.30        8.39       17.10 <
   1  23   8       -4.50        0.22       11.70 <
   2  23   8        2.80        6.38        7.90 <
   0  24   8      -10.00       14.14       19.20 <
   1  24   8       -6.50        3.49       14.20 <
   1   1   9     6914.40     7244.23       73.30 o
   2   1   9     1301.50     1531.38       12.60 o
   3   1   9     2451.20     2427.00       29.20 o
   4   1   9       -0.20        0.63        3.80 <
   5   1   9      136.40      143.60       12.50 o
   6   1   9      121.70       94.46       16.80 o
   7   1   9      -19.10       29.63       25.10 <
   0   2   9      266.80      260.49        5.80 o
   1   2   9      209.40      218.13        2.90 o
   2   2   9     5674.60     5217.14       53.70 o
   3   2   9       40.10       58.16        2.40 o
   4   2   9       24.70       18.71        4.10 o
   5   2   9      436.50      405.04       20.70 o
   6   2   9        3.00        5.51       19.00 <
   7   2   9      -12.50       18.26       35.40 <
   1   3   9      337.50      267.95        4.10 o
   2   3   9     4445.10     4329.96       40.50 o
   3   3   9      406.10      395.49        6.00 o
   4   3   9      220.50      236.88        6.20 o
   5   3   9        2.70        0.17       10.70 <
   6   3   9       67.00       93.18       27.40 <
   7   3   9       -1.00        6.23       20.20 <
   0   4   9     6423.40     6412.20       98.20 o
   1   4   9     4565.60     4361.20       43.80 o
   2   4   9     1111.10      990.58       10.70 o
   3   4   9      628.90      613.23        7.70 o
   4   4   9     1136.90     1045.50       17.20 o
   5   4   9      295.50      318.55       20.00 o
   6   4   9       30.20       10.03       27.50 <
   7   4   9      259.30        3.66       32.70 o
   1   5   9     9258.00     9419.39       83.60 o
   2   5   9      252.40      255.93        3.70 o
   3   5   9      459.90      438.76        6.90 o
   4   5   9       65.90       75.77        4.50 o
   5   5   9      343.30      360.18       24.60 o
   6   5   9       58.40       18.49       29.00 <
   0   6   9      359.40      390.15        6.10 o
   1   6   9      855.50      743.49        9.20 o
   2   6   9      272.60      269.51        4.00 o
   3   6   9      106.70       91.98        3.30 o
   4   6   9      353.80      369.74        9.20 o
   5   6   9      171.00      181.29       15.90 o
   6   6   9        8.30       19.14       29.90 <
   1   7   9     2514.00     2491.84       25.70 o
   2   7   9       17.40       10.50        2.10 o
   3   7   9     1387.30     1407.24       16.80 o
   4   7   9      263.00      269.59        6.80 o
   5   7   9      177.20      194.28       12.00 o
   6   7   9      -27.80        0.39       29.30 <
   0   8   9     1896.80     1921.94       36.60 o
   1   8   9      557.40      586.75        8.20 o
   2   8   9       36.30       42.05        2.80 o
   3   8   9        6.10        1.23        2.90 <
   4   8   9      467.90      452.18       10.90 o
   5   8   9        4.50       19.04       10.90 <
   6   8   9       62.70       46.43       19.90 o
   1   9   9      380.10      412.61        7.80 o
   2   9   9      414.90      432.71        7.00 o
   3   9   9      182.30      173.30        5.00 o
   4   9   9        1.50        0.56        5.10 <
   5   9   9      186.20      203.48       13.40 o
   6   9   9        7.10       37.83       29.90 <
   0  10   9     6310.60     6103.97      117.10 o
   1  10   9       24.90       31.34        3.80 o
   2  10   9       14.30        8.59        3.60 o
   3  10   9      734.30      770.50       12.50 o
   4  10   9       79.00       86.24        9.20 o
   5  10   9       61.40       63.90       12.20 o
   6  10   9       39.60       43.33       25.00 <
   1  11   9      215.00      223.58        6.60 o
   2  11   9     2356.10     2389.50       32.10 o
   3  11   9     1885.40     1864.52       26.00 o
   4  11   9      108.60      113.91        8.60 o
   5  11   9      335.90      319.52       16.20 o
   6  11   9      -10.40        8.22       23.10 <
   0  12   9       34.40       54.27        5.50 o
   1  12   9       50.60       59.82        4.90 o
   2  12   9      216.20      236.01        6.60 o
   3  12   9        6.50        9.09        4.90 <
   4  12   9       15.80       20.65        9.50 <
   5  12   9      -16.40        0.71       13.00 <
   6  12   9        2.50       38.87       23.30 <
   1  13   9      892.10      872.82       16.50 o
   2  13   9      245.00      260.39        7.50 o
   3  13   9      145.10      167.60        6.50 o
   4  13   9       25.50       32.02       10.00 <
   5  13   9       18.90       13.52       12.80 <
   6  13   9       -8.60       30.68       15.80 <
   0  14   9      181.60      202.39        8.60 o
   1  14   9      103.00      115.57        6.50 o
   2  14   9       -2.20        0.91        5.80 <
   3  14   9        5.50        5.66        5.90 <
   4  14   9        8.20        7.62       10.50 <
   5  14   9      -11.90        0.98       15.80 <
   1  15   9      469.10      445.41       11.20 o
   2  15   9      340.60      335.37        9.10 o
   3  15   9       26.80       33.27        7.00 o
   4  15   9       34.80       18.01       12.60 <
   5  15   9       39.10       61.64       19.90 <
   0  16   9       89.50       84.68        8.60 o
   1  16   9       -7.60        0.00        6.50 <
   2  16   9       12.10       14.31        6.30 <
   3  16   9      114.00      129.71        8.10 o
   4  16   9      191.70      190.32       15.40 o
   5  16   9        1.80        3.81       15.40 <
   1  17   9       16.00        9.73        6.90 <
   2  17   9      148.10      148.87        9.20 o
   3  17   9      348.40      315.63       11.70 o
   4  17   9       -6.80        0.25       15.60 <
   5  17   9       74.10      121.75       24.60 o
   0  18   9      680.80      598.66       24.30 o
   1  18   9      109.50      108.18       10.10 o
   2  18   9       -3.90        2.83        8.70 <
   3  18   9       12.10       27.90        7.40 <
   4  18   9       10.30       14.43       13.30 <
   1  19   9      105.40      100.14       11.70 o
   2  19   9       13.90       28.36       11.10 <
   3  19   9       -0.10        1.71       10.50 <
   4  19   9       -4.80        0.00       18.50 <
   0  20   9      104.50       64.05       16.40 o
   1  20   9       52.40       89.59       11.40 o
   2  20   9       33.80       42.81        9.70 o
   3  20   9       17.30       28.69       11.80 <
   4  20   9       12.90       12.66       17.80 <
   1  21   9       94.80      111.10       13.20 o
   2  21   9       -9.80       10.52       12.20 <
   3  21   9       34.30       31.80       14.40 <
   0  22   9       66.30       77.67       19.70 o
   1  22   9        9.70        9.19       11.40 <
   2  22   9       -0.70        0.99        9.30 <
   3  22   9       -3.20        5.86       17.50 <
   1  23   9       52.30       86.16       11.80 o
   2  23   9        8.80       43.64        8.90 <
   0  24   9       -8.10        0.16       17.10 <
   1  24   9       -3.40       14.03       10.60 <
   0   0  10    25102.40    25652.92     1034.20 o
   1   0  10      203.60      240.18        5.10 o
   2   0  10      265.40      397.80        4.70 o
   3   0  10     3824.00     3729.97       63.60 o
   4   0  10       16.60        8.52        4.20 o
   5   0  10       15.20        0.25        9.50 <
   6   0  10      415.40      380.41       39.90 o
   7   0  10       17.60       11.82       44.30 <
   1   1  10     1646.00     1811.06       19.40 o
   2   1  10     1547.00     1555.02       15.90 o
   3   1  10      217.00      196.52        4.40 o
   4   1  10       12.30        9.13        2.50 o
   5   1  10      169.10      191.89       16.10 o
   6   1  10      159.10      161.22       16.90 o
   7   1  10      -24.10        3.52       34.40 <
   0   2  10     9426.50     9677.10      151.00 o
   1   2  10     2189.70     2198.06       22.70 o
   2   2  10      201.40      214.78        3.30 o
   3   2  10       31.30       30.90        2.50 o
   4   2  10      172.00      324.84        4.00 o
   5   2  10      100.50      132.66       20.60 o
   6   2  10       48.40       85.55       16.10 o
   1   3  10     3719.70     3601.10       35.80 o
   2   3  10     1570.50     1490.43       16.00 o
   3   3  10      138.90      142.71        3.40 o
   4   3  10        3.90        2.74        3.60 <
   5   3  10      364.10      332.03       20.80 o
   6   3  10       75.50       73.92       16.80 o
   0   4  10      494.80      479.90        8.90 o
   1   4  10      997.20      887.09       10.00 o
   2   4  10     3138.20     3205.27       29.40 o
   3   4  10      250.00      261.00        4.50 o
   4   4  10     2300.70     2158.45       33.60 o
   5   4  10       34.50       50.66       20.90 <
   6   4  10      134.50      151.78       16.30 o
   7   4  10       -3.90       71.50       19.60 <
   1   5  10      111.50       64.34        2.30 o
   2   5  10      425.70      481.50        5.20 o
   3   5  10      998.90      992.94       13.20 o
   4   5  10      195.60      184.89        5.20 o
   5   5  10       -3.60        3.04       11.70 <
   6   5  10       23.60       43.18       20.00 <
   0   6  10       95.90       94.87        4.00 o
   1   6  10      507.50      474.11        6.00 o
   2   6  10      511.70      540.38        6.20 o
   3   6  10      126.30      123.29        3.40 o
   4   6  10      178.90      184.79        5.60 o
   5   6  10       16.70        0.01       13.90 <
   6   6  10      245.00      176.05       35.80 o
   1   7  10     2417.70     2333.53       26.90 o
   2   7  10     1888.00     1956.22       20.00 o
   3   7  10        0.70        0.03        2.70 <
   4   7  10       23.30       35.40        4.00 o
   5   7  10       62.80       60.53       13.80 o
   6   7  10        5.60       28.91       28.20 <
   0   8  10     3230.00     3069.17       70.10 o
   1   8  10       54.20       64.86        3.20 o
   2   8  10      145.60      137.65        3.80 o
   3   8  10      325.20      302.34        6.10 o
   4   8  10      403.20      395.43        9.60 o
   5   8  10       52.50       59.99       13.00 o
   6   8  10       21.50        0.82       29.60 <
   1   9  10        1.80        0.54        2.80 <
   2   9  10       44.90       53.04        3.60 o
   3   9  10      159.80      177.86        5.30 o
   4   9  10      221.00      256.31        9.60 o
   5   9  10       29.70       44.20       16.90 <
   6   9  10      -12.50        2.56       30.00 <
   0  10  10      181.00      223.84        6.50 o
   1  10  10       68.90       67.88        4.50 o
   2  10  10     1003.30     1038.42       15.70 o
   3  10  10      282.80      303.41        7.60 o
   4  10  10      731.60      642.16       19.30 o
   5  10  10       20.10       18.94       11.50 <
   6  10  10      321.90      240.89       29.20 o
   1  11  10        1.80        2.36        3.80 <
   2  11  10      480.40      491.32        9.40 o
   3  11  10       15.80        4.12        4.90 o
   4  11  10       30.60       30.82        9.20 o
   5  11  10      198.60      169.07       16.30 o
   6  11  10      -26.40        9.79       24.70 <
   0  12  10       82.60       99.25        5.90 o
   1  12  10       25.60       29.72        4.60 o
   2  12  10      369.60      397.58        9.10 o
   3  12  10       30.80       34.99        5.80 o
   4  12  10      809.30      805.97       23.70 o
   5  12  10       32.10       52.19       14.50 <
   6  12  10      -29.80       26.91       32.80 <
   1  13  10       12.30       23.35        4.90 <
   2  13  10       42.00       45.15        5.30 o
   3  13  10        5.60        0.32        5.50 <
   4  13  10      -13.90        6.44       10.10 <
   5  13  10       -7.50        0.02       11.30 <
   0  14  10     1296.20     1253.68       29.10 o
   1  14  10      581.30      553.19       12.30 o
   2  14  10       16.40       21.40        6.40 <
   3  14  10       35.90       34.49        6.70 o
   4  14  10        5.70       11.89       10.70 <
   5  14  10        3.90        0.01       11.10 <
   1  15  10        7.70        5.54        5.80 <
   2  15  10      424.40      397.73       12.10 o
   3  15  10        1.30        3.49        7.10 <
   4  15  10       36.40       22.67       13.20 <
   5  15  10       -6.90        0.56       14.40 <
   0  16  10     1600.80     1453.13       35.10 o
   1  16  10        2.00        0.80        6.30 <
   2  16  10      997.70      894.59       20.00 o
   3  16  10       14.10        9.62        7.90 <
   4  16  10      108.80       93.43       12.80 o
   5  16  10       18.00       42.10       27.00 <
   1  17  10       48.30       61.89        8.60 o
   2  17  10       73.60       74.31       10.60 o
   3  17  10       18.40       22.71        8.00 <
   4  17  10       57.00       48.68       17.20 o
   5  17  10       37.10        6.01       24.70 <
   0  18  10      328.20      285.51       17.90 o
   1  18  10       -7.20        0.96        8.70 <
   2  18  10        2.60        0.90        9.60 <
   3  18  10       47.50       88.91        8.10 o
   4  18  10       26.70       36.29       17.40 <
   1  19  10       10.40        6.79        9.50 <
   2  19  10       94.80      112.09       11.00 o
   3  19  10       45.50       52.94       11.10 o
   4  19  10        5.50        6.07       15.60 <
   0  20  10       81.40       91.61       15.80 o
   1  20  10       11.50       26.18       11.40 <
   2  20  10       37.30       27.19       11.50 o
   3  20  10       -4.90        0.14       10.90 <
   4  20  10       11.10        0.62       28.20 <
   1  21  10       37.70       43.94       11.90 o
   2  21  10        3.10        5.26       10.10 <
   3  21  10       16.60       33.83       16.70 <
   0  22  10      140.60      125.17       19.80 o
   1  22  10       -7.00        2.95       11.30 <
   2  22  10       36.20       76.78        9.60 o
   3  22  10      -26.50        0.85       20.60 <
   1  23  10       32.20       10.72       13.70 <
   2  23  10       -2.10        1.36        9.70 <
   0  24  10       -0.20       24.13       17.10 <
   1  24  10       42.20       33.28       15.20 <
   1   1  11      940.60      974.23       13.40 o
   2   1  11      362.20      332.24        5.00 o
   3   1  11       96.80       97.61        3.70 o
   4   1  11       70.60       76.63        4.40 o
   5   1  11       16.70        3.47       14.60 <
   6   1  11       13.60        0.00       14.00 <
   0   2  11      199.30      125.65        5.70 o
   1   2  11       25.10       20.40        1.70 o
   2   2  11     2219.50     2183.28       21.70 o
   3   2  11       53.20       58.28        2.80 o
   4   2  11       59.20       59.25        3.50 o
   5   2  11      119.70      134.65       15.30 o
   6   2  11       15.20       18.30       15.60 <
   1   3  11     2304.50     2276.58       21.90 o
   2   3  11        1.10       11.30        1.60 <
   3   3  11      187.50      185.19        4.50 o
   4   3  11       50.80       43.29        2.90 o
   5   3  11      282.70      264.40       13.30 o
   6   3  11      -12.10       27.67       13.80 <
   0   4  11      382.10      378.03        8.60 o
   1   4  11     1204.70     1237.68       12.40 o
   2   4  11       62.30       61.18        2.40 o
   3   4  11       56.10       49.30        2.90 o
   4   4  11        9.30        2.51        2.50 o
   5   4  11      273.70      248.01       17.70 o
   6   4  11       51.80       78.17       16.80 o
   1   5  11      366.30      389.05        4.70 o
   2   5  11        0.50        1.52        2.00 <
   3   5  11     1077.30     1090.53       14.90 o
   4   5  11      138.10      135.11        5.30 o
   5   5  11      382.50      332.25       20.80 o
   6   5  11       -4.30        2.30       20.10 <
   0   6  11       46.80       44.74        4.40 o
   1   6  11     5073.60     4869.72       49.40 o
   2   6  11      486.40      511.22        6.10 o
   3   6  11       11.60       13.24        2.70 o
   4   6  11        8.30        2.74        4.30 <
   5   6  11        1.90        3.39       12.60 <
   6   6  11      129.50      107.90       23.70 o
   1   7  11      227.90      227.53        4.20 o
   2   7  11      278.00      288.71        4.60 o
   3   7  11      165.10      179.69        4.30 o
   4   7  11        2.60        8.39        4.40 <
   5   7  11      128.20      145.22       12.60 o
   6   7  11       35.10       18.90       30.60 <
   0   8  11      894.30      844.23       17.20 o
   1   8  11      563.80      631.50        9.20 o
   2   8  11      113.60      109.56        3.70 o
   3   8  11     1440.70     1318.04       18.50 o
   4   8  11      593.20      629.27       12.50 o
   5   8  11        3.10        5.51       10.30 <
   6   8  11       80.20       37.92       31.80 <
   1   9  11     1030.50      995.28       15.20 o
   2   9  11       33.40       31.34        3.60 o
   3   9  11     1340.10     1300.78       19.60 o
   4   9  11       50.00       68.76        8.50 o
   5   9  11      271.20      312.25       20.00 o
   6   9  11       30.80        8.57       30.90 <
   0  10  11      426.50      398.33       11.40 o
   1  10  11     1350.80     1332.44       19.20 o
   2  10  11      215.80      215.77        6.00 o
   3  10  11      498.70      470.09       10.20 o
   4  10  11       21.40       27.43        8.00 <
   5  10  11      128.10      131.62       13.20 o
   6  10  11       29.20       15.85       24.30 <
   1  11  11        0.10        4.55        3.80 <
   2  11  11      159.70      190.72        5.70 o
   3  11  11     1071.80     1046.91       18.10 o
   4  11  11       28.70       37.19        9.00 o
   5  11  11      432.70      362.15       19.60 o
   6  11  11      -10.80        2.98       24.90 <
   0  12  11      136.80      144.42        6.70 o
   1  12  11      136.90      160.09        6.00 o
   2  12  11      138.70      131.07        7.10 o
   3  12  11       11.60        8.91        5.50 <
   4  12  11      153.70      174.66       12.80 o
   5  12  11       32.00       21.55       12.60 <
   6  12  11      -43.30        0.03       23.70 <
   1  13  11      943.30      939.57       17.70 o
   2  13  11        1.40        4.46        5.30 <
   3  13  11       93.20       99.76        6.90 o
   4  13  11       19.50       31.61        9.80 <
   5  13  11      102.30      106.25       14.80 o
   0  14  11        3.10       10.38        5.60 <
   1  14  11        9.80       13.59        5.30 <
   2  14  11       35.80       32.20        6.30 o
   3  14  11      109.30       95.65        7.90 o
   4  14  11      341.30      327.60       13.80 o
   5  14  11       15.80       10.22       13.00 <
   1  15  11      621.90      548.15       13.10 o
   2  15  11      401.50      436.92       11.80 o
   3  15  11       16.20       11.50        7.60 <
   4  15  11       38.70       50.09       12.70 o
   5  15  11        8.50       11.78       13.10 <
   0  16  11       15.80        9.36       11.20 <
   1  16  11      153.50      168.58        9.40 o
   2  16  11       -0.80        0.02        6.90 <
   3  16  11       96.20      102.29        8.60 o
   4  16  11       18.30        1.95       15.10 <
   5  16  11      -15.20       18.06       29.20 <
   1  17  11      588.20      513.87       15.80 o
   2  17  11      115.80      138.93       10.20 o
   3  17  11       99.60      110.89       10.40 o
   4  17  11       12.60        0.92       16.20 <
   5  17  11        7.60        0.41       28.90 <
   0  18  11      210.80      195.45       16.20 o
   1  18  11      101.40       88.79       10.00 o
   2  18  11       30.70       31.67        9.40 o
   3  18  11       32.20       76.70        8.40 o
   4  18  11       20.50        3.94       17.80 <
   1  19  11       -1.90        3.83        9.70 <
   2  19  11       42.70       34.00       10.10 o
   3  19  11       13.90        4.81       11.60 <
   4  19  11       11.70        0.63       17.80 <
   0  20  11       -2.90        6.81       15.00 <
   1  20  11       23.40       31.42       10.80 <
   2  20  11       29.10       28.03       10.50 <
   3  20  11       55.70       63.96       12.40 o
   4  20  11       25.50        4.56       22.90 <
   1  21  11      175.20      188.77       14.80 o
   2  21  11       36.30       44.80       12.10 o
   3  21  11       52.50       43.28       16.70 o
   0  22  11      154.30      178.92       20.20 o
   1  22  11       29.10       21.93       14.10 <
   2  22  11       -7.70        1.65        8.30 <
   3  22  11      -31.80       34.40       25.30 <
   1  23  11       58.60       56.05       14.30 o
   2  23  11        4.60        4.34        9.20 <
   0  24  11       13.50       96.31       17.40 <
   1  24  11      -19.60        0.76       14.70 <
   0   0  12    41548.40    39434.23     1528.90 o
   1   0  12     2517.00     2394.23       44.30 o
   2   0  12     6839.90     6506.64       97.90 o
   3   0  12     3095.60     3054.31       58.50 o
   4   0  12      842.50      836.06       27.90 o
   5   0  12       23.40       38.23       12.10 <
   6   0  12       29.30       41.86       29.00 <
   1   1  12     1578.60     1576.49       22.60 o
   2   1  12      146.10      136.37        3.10 o
   3   1  12      330.30      352.99        5.90 o
   4   1  12      120.40      125.15        5.20 o
   5   1  12       29.90       20.93       12.20 <
   6   1  12       -5.50       14.44       20.30 <
   0   2  12     1298.70     1440.69       25.30 o
   1   2  12     4332.80     4383.37       51.50 o
   2   2  12     1004.30      901.49       10.50 o
   3   2  12      601.60      627.38        8.80 o
   4   2  12       16.60       12.63        3.40 o
   5   2  12       30.60       18.13       11.80 <
   6   2  12       40.60       23.41       16.60 <
   1   3  12     3767.60     3854.70       38.50 o
   2   3  12       31.20       26.08        2.00 o
   3   3  12       40.40       45.43        2.30 o
   4   3  12       76.40       79.81        4.20 o
   5   3  12      184.10      164.59       16.80 o
   6   3  12       22.00       30.79       16.30 <
   0   4  12      772.20      774.55       10.10 o
   1   4  12      181.90      200.83        3.40 o
   2   4  12      269.40      286.47        4.30 o
   3   4  12        9.90        9.17        2.30 o
   4   4  12      443.70      445.17       10.50 o
   5   4  12       32.80       35.43       14.80 <
   6   4  12       35.50       17.53       17.60 <
   1   5  12     4428.10     4259.06       45.10 o
   2   5  12      168.50      198.12        3.40 o
   3   5  12       -0.50        1.90        2.40 <
   4   5  12      133.70      146.05        5.40 o
   5   5  12      222.00      225.97       17.50 o
   6   5  12       42.60       51.87       20.60 <
   0   6  12      168.60      188.84        7.10 o
   1   6  12        2.50        2.82        1.80 <
   2   6  12     1299.40     1378.34       14.70 o
   3   6  12      149.50      154.26        4.10 o
   4   6  12       69.60       57.22        5.20 o
   5   6  12       10.20        1.27       15.70 <
   6   6  12       41.30       54.54       22.20 <
   1   7  12       83.90      111.47        2.50 o
   2   7  12      549.80      540.70        7.20 o
   3   7  12     1588.10     1519.21       20.40 o
   4   7  12      545.30      571.92       12.70 o
   5   7  12      851.40      792.48       32.80 o
   6   7  12        0.70        0.42       17.30 <
   0   8  12      405.80      416.17       12.60 o
   1   8  12      167.90      163.82        4.60 o
   2   8  12       17.20       16.48        2.70 o
   3   8  12      120.30      115.76        4.80 o
   4   8  12        2.90        1.54        4.70 <
   5   8  12        4.00       23.72       16.10 <
   6   8  12       34.90       26.82       32.40 <
   1   9  12      191.10      190.03        5.00 o
   2   9  12      444.40      474.32        7.90 o
   3   9  12      713.10      668.61       13.00 o
   4   9  12        1.60        6.00        6.70 <
   5   9  12      312.40      298.09       27.80 o
   6   9  12       49.00       10.31       31.50 <
   0  10  12      963.00      885.02       21.00 o
   1  10  12      606.80      634.05        9.90 o
   2  10  12      342.80      351.54        6.90 o
   3  10  12        5.80        6.89        4.80 <
   4  10  12       55.70       45.47        9.10 o
   5  10  12       54.80       47.16       24.60 <
   6  10  12       77.10       70.49       24.80 o
   1  11  12        6.40        4.15        3.50 <
   2  11  12       47.30       59.80        4.70 o
   3  11  12        1.40        0.00        5.20 <
   4  11  12        3.40        0.62        8.60 <
   5  11  12        0.60        9.56       12.00 <
   6  11  12       14.30        4.07       23.10 <
   0  12  12      671.30      625.80       16.50 o
   1  12  12      152.20      157.80        5.30 o
   2  12  12      783.70      802.34       15.70 o
   3  12  12      520.80      518.47       11.70 o
   4  12  12      354.90      329.17       14.20 o
   5  12  12       -3.70       15.62       14.30 <
   6  12  12        7.70        2.30       36.90 <
   1  13  12      440.40      443.54       10.20 o
   2  13  12        4.90        1.35        5.30 <
   3  13  12      310.70      305.59        9.40 o
   4  13  12        6.00        2.26       10.60 <
   5  13  12       68.50       85.71       13.70 o
   0  14  12      423.70      408.34       13.60 o
   1  14  12      311.60      316.74        9.90 o
   2  14  12      182.30      201.01        8.00 o
   3  14  12       65.00       66.99        6.20 o
   4  14  12       -0.50        4.22       11.50 <
   5  14  12       12.70       10.18       14.20 <
   1  15  12       36.20       33.92        6.40 o
   2  15  12        5.20        0.04        6.90 <
   3  15  12      391.90      397.83       11.60 o
   4  15  12       -1.50        3.01       11.90 <
   5  15  12        9.00       19.02       15.50 <
   0  16  12     1093.80     1037.04       31.80 o
   1  16  12       21.30       22.80        8.10 <
   2  16  12       66.40       62.49        9.60 o
   3  16  12       86.60       78.14        9.90 o
   4  16  12       58.90       61.31       15.60 o
   5  16  12        6.00        0.10       14.60 <
   1  17  12       45.30       45.97        9.00 o
   2  17  12       68.30       83.81        9.90 o
   3  17  12       15.70       12.96        8.40 <
   4  17  12       -2.10        0.09       16.60 <
   5  17  12       12.00        0.58       24.00 <
   0  18  12      138.40      138.83       15.90 o
   1  18  12       18.80       32.51       10.40 <
   2  18  12       30.20       42.36       10.00 o
   3  18  12        9.10       14.66        9.20 <
   4  18  12      -12.40        2.42       15.60 <
   1  19  12      411.90      405.55       15.40 o
   2  19  12       -3.00       14.02       10.80 <
   3  19  12       17.00       18.78       11.10 <
   4  19  12       54.20       43.36       18.70 <
   0  20  12       32.60       51.01       15.70 <
   1  20  12       12.10       13.89       10.90 <
   2  20  12        0.80        2.26       10.60 <
   3  20  12        1.50        6.24       12.00 <
   4  20  12        4.70       22.34       33.80 <
   1  21  12       43.20       57.41       12.60 o
   2  21  12       15.90       17.12       12.30 <
   3  21  12      -13.10       11.12       12.80 <
   0  22  12       -8.50        0.03       17.90 <
   1  22  12       30.00       24.25       15.30 <
   2  22  12        3.80        4.72       12.30 <
   3  22  12        3.60        9.02       20.50 <
   1  23  12       10.00        3.53       15.30 <
   2  23  12        5.20       12.59        9.00 <
   0  24  12      -44.50       15.75       17.60 <
   1  24  12      -15.90        0.11       21.90 <
   1   1  13     1555.00     1569.60       25.60 o
   2   1  13     1807.60     1774.08       20.90 o
   3   1  13      389.30      433.80        7.60 o
   4   1  13       27.40       34.36        4.70 o
   5   1  13      107.80      135.62       12.80 o
   6   1  13      108.40      109.13       18.70 o
   0   2  13    11651.40    11387.76      243.50 o
   1   2  13      286.60      244.05        4.90 o
   2   2  13      415.80      478.31        5.70 o
   3   2  13        2.20        7.72        3.20 <
   4   2  13      468.40      420.99       10.00 o
   5   2  13       70.00       92.00       10.50 o
   6   2  13      103.10      103.13       18.10 o
   1   3  13      703.00      605.14        8.90 o
   2   3  13      492.80      451.61        6.40 o
   3   3  13      277.60      288.01        5.20 o
   4   3  13      194.20      212.47        6.60 o
   5   3  13       14.80       11.90       11.40 <
   6   3  13       39.20       54.93       16.40 <
   0   4  13     1301.90     1672.44       19.40 o
   1   4  13      124.50      119.15        3.30 o
   2   4  13     2890.60     2715.46       30.80 o
   3   4  13      434.90      471.24        7.20 o
   4   4  13       -0.60        0.13        4.10 <
   5   4  13       45.10       52.43        9.40 o
   6   4  13       36.20       18.06       22.50 <
   1   5  13     5778.10     5502.88       67.20 o
   2   5  13      277.30      320.49        4.60 o
   3   5  13      528.90      516.12        8.20 o
   4   5  13        2.80        3.36        4.30 <
   5   5  13       15.70       12.13       18.90 <
   6   5  13        2.00        0.35       20.60 <
   0   6  13     5869.50     5786.95      121.70 o
   1   6  13      125.30      115.30        3.10 o
   2   6  13      775.00      696.29       10.50 o
   3   6  13      233.10      253.10        5.10 o
   4   6  13      693.10      621.09       13.10 o
   5   6  13       33.20       38.01       13.50 <
   6   6  13       32.30       30.02       21.90 <
   1   7  13     1544.00     1585.76       18.80 o
   2   7  13        0.80        0.03        2.70 <
   3   7  13      610.80      634.86        9.70 o
   4   7  13       84.00       80.81        6.40 o
   5   7  13       -0.60        4.76       13.20 <
   6   7  13        6.40       13.90       22.50 <
   0   8  13      203.50      204.49        9.30 o
   1   8  13       65.40       56.03        2.90 o
   2   8  13     1699.00     1747.63       21.40 o
   3   8  13       81.80       90.32        4.30 o
   4   8  13     1167.30     1113.67       22.80 o
   5   8  13       17.40       20.84       14.40 <
   6   8  13      168.00      147.44       35.70 o
   1   9  13      264.70      233.16        5.70 o
   2   9  13      125.80      136.61        4.60 o
   3   9  13       36.10       50.23        5.10 o
   4   9  13        6.70        6.76        7.60 <
   5   9  13        2.80        1.15       14.70 <
   6   9  13       99.00       49.87       33.50 o
   0  10  13      739.00      763.37       16.00 o
   1  10  13        0.50        0.09        2.90 <
   2  10  13      205.40      212.15        5.60 o
   3  10  13        1.20        8.17        5.00 <
   4  10  13      125.40      123.54        9.90 o
   5  10  13      -20.40        0.30       20.00 <
   6  10  13      130.40      118.87       26.30 o
   1  11  13     2075.10     2115.38       30.00 o
   2  11  13      237.90      202.58        7.30 o
   3  11  13        8.50       21.10        5.50 <
   4  11  13       30.40       28.53        9.30 o
   5  11  13        2.30       23.20       19.90 <
   6  11  13      -14.40        1.97       22.80 <
   0  12  13      147.70      180.04        6.50 o
   1  12  13        0.60        0.31        3.70 <
   2  12  13      415.40      369.23        9.80 o
   3  12  13      405.40      420.59       10.60 o
   4  12  13       37.30       47.96        8.80 o
   5  12  13        3.20        5.72       12.70 <
   6  12  13       45.90       35.67       34.30 <
   1  13  13       -2.30        0.03        4.90 <
   2  13  13     1077.40     1002.23       19.00 o
   3  13  13       -2.00        1.95        5.60 <
   4  13  13       11.30       12.50       11.10 <
   5  13  13       35.70       45.09       20.40 <
   0  14  13      673.80      697.17       19.70 o
   1  14  13       81.30       94.04        6.10 o
   2  14  13      328.50      319.29        9.70 o
   3  14  13       -6.60        0.05        6.40 <
   4  14  13      333.60      327.08       16.10 o
   5  14  13        3.90       23.92       14.50 <
   1  15  13       59.50       52.12        7.80 o
   2  15  13       97.90      101.08        8.50 o
   3  15  13        2.60        0.01        7.30 <
   4  15  13       41.30       22.42       15.40 <
   5  15  13       16.80        7.48       14.90 <
   0  16  13       20.10       11.01       11.80 <
   1  16  13       10.00        8.72        8.10 <
   2  16  13       -0.90        4.33        9.30 <
   3  16  13       66.10       86.97        8.70 o
   4  16  13      107.30      104.01       17.10 o
   5  16  13        0.50        0.04       23.00 <
   1  17  13      106.60      135.04        9.90 o
   2  17  13       76.30       77.54       10.10 o
   3  17  13        0.00        6.16        9.00 <
   4  17  13       11.90       12.58       16.20 <
   0  18  13      476.80      453.21       21.50 o
   1  18  13      256.30      242.80       12.60 o
   2  18  13       38.40       34.60       10.40 o
   3  18  13      157.90      156.58       11.60 o
   4  18  13       44.10       38.61       16.30 <
   1  19  13       11.40        1.47       10.10 <
   2  19  13       -1.10       11.84       12.80 <
   3  19  13        1.70        0.28       10.40 <
   4  19  13       -9.40        0.31       15.60 <
   0  20  13      660.80      576.83       30.00 o
   1  20  13        6.60       14.96       10.50 <
   2  20  13       78.00      114.29       13.20 o
   3  20  13        1.90        2.01       10.60 <
   1  21  13       -4.10        4.09       10.90 <
   2  21  13       -6.80        4.75        9.40 <
   3  21  13       18.00       59.13       10.90 <
   0  22  13        6.60        7.19       23.60 <
   1  22  13       -5.90        1.35       13.20 <
   2  22  13       10.00        2.14       11.80 <
   1  23  13        5.80        0.03       17.10 <
   2  23  13       -2.40       13.97       10.20 <
   0  24  13      -33.70       11.64       23.30 <
   0   0  14       67.50       37.83        9.60 o
   1   0  14     2895.30     2864.64       62.90 o
   2   0  14        2.00        1.82        3.20 <
   3   0  14        4.50        1.23        5.90 <
   4   0  14      464.80      463.17       24.40 o
   5   0  14       48.10       40.96       12.90 o
   6   0  14       25.80       33.86       20.00 <
   1   1  14      246.30      214.06        6.40 o
   2   1  14      572.90      581.91        8.30 o
   3   1  14      340.20      374.78        8.20 o
   4   1  14      351.30      356.19       11.80 o
   5   1  14       77.10       77.79       12.40 o
   6   1  14        8.00       30.68       17.00 <
   0   2  14     6325.00     6005.02      135.30 o
   1   2  14     1923.50     1812.91       26.60 o
   2   2  14       64.50       65.32        2.80 o
   3   2  14      814.00      802.07       13.80 o
   4   2  14      415.90      406.63       10.20 o
   5   2  14      106.50      108.33       11.50 o
   6   2  14       -1.80        9.22       17.50 <
   1   3  14     6540.50     6336.83       87.10 o
   2   3  14     1756.90     1772.96       20.50 o
   3   3  14     1578.50     1599.31       25.70 o
   4   3  14      248.30      236.51        7.20 o
   5   3  14      271.40      232.94       16.10 o
   6   3  14        3.40        0.30       13.90 <
   0   4  14     1060.70      997.70       25.00 o
   1   4  14      909.20      924.61       12.10 o
   2   4  14     1297.30     1320.06       15.00 o
   3   4  14       88.70       89.75        3.60 o
   4   4  14      101.60      101.51        5.70 o
   5   4  14      129.10      121.24       12.70 o
   6   4  14       12.70        6.97       19.60 <
   1   5  14      303.00      215.17        7.40 o
   2   5  14     1634.60     1561.23       19.50 o
   3   5  14      119.00      115.86        3.80 o
   4   5  14       11.40       13.66        4.60 <
   5   5  14       49.20       57.33       15.70 o
   6   5  14       57.60       54.83       35.40 <
   0   6  14        1.90        4.87        5.20 <
   1   6  14      195.40      194.34        4.20 o
   2   6  14        3.10        2.11        2.70 <
   3   6  14      315.90      339.88        6.60 o
   4   6  14      113.60      121.69        6.20 o
   5   6  14       93.40       70.54       15.90 o
   6   6  14       67.60       74.82       36.80 <
   1   7  14      127.80      170.21        3.30 o
   2   7  14      177.20      209.84        4.70 o
   3   7  14       77.50       80.49        4.30 o
   4   7  14       14.40       27.81        5.30 <
   5   7  14      324.50      292.78       21.50 o
   6   7  14       38.00       38.28       23.60 <
   0   8  14      404.40      359.82       12.80 o
   1   8  14       22.90       29.04        2.30 o
   2   8  14       68.60       69.84        3.90 o
   3   8  14      115.40      134.96        5.90 o
   4   8  14      236.60      233.48        8.80 o
   5   8  14       -5.30        9.39       15.50 <
   6   8  14       36.60       12.34       30.30 <
   1   9  14      312.50      286.94        6.90 o
   2   9  14      811.00      815.15       12.00 o
   3   9  14     1493.50     1440.09       23.40 o
   4   9  14        5.50        0.99        7.40 <
   5   9  14      212.70      175.05       22.40 o
   6   9  14       71.80       60.29       25.90 <
   0  10  14     1069.80     1122.00       26.60 o
   1  10  14       24.20       33.78        2.80 o
   2  10  14        0.30        1.64        3.80 <
   3  10  14      214.30      238.57        7.30 o
   4  10  14      151.30      163.03       11.50 o
   5  10  14       -1.70        1.03       17.00 <
   6  10  14        0.30       36.17       24.40 <
   1  11  14      216.40      205.63        5.60 o
   2  11  14        2.70        1.83        4.90 <
   3  11  14        3.00        2.62        5.60 <
   4  11  14       59.80       75.09        9.60 o
   5  11  14        3.40       15.80       23.10 <
   6  11  14      -34.10       14.77       25.00 <
   0  12  14      681.40      673.82       15.30 o
   1  12  14       10.40       13.58        4.30 <
   2  12  14       64.30       93.83        5.90 o
   3  12  14       10.50        3.58        6.10 <
   4  12  14      211.90      200.96       12.30 o
   5  12  14       -7.60        0.01       19.90 <
   1  13  14      605.10      602.03       12.00 o
   2  13  14       29.00       40.58        5.70 o
   3  13  14      342.60      313.68       10.40 o
   4  13  14      102.70       93.47       12.50 o
   5  13  14       58.40       80.79       27.40 <
   0  14  14      288.20      278.21       14.60 o
   1  14  14      355.50      333.60       11.20 o
   2  14  14       17.80       32.11        6.10 <
   3  14  14        1.70        1.59        6.40 <
   4  14  14       49.80       33.57       13.60 o
   5  14  14       53.20       66.02       34.00 <
   1  15  14      231.00      234.34       10.70 o
   2  15  14      117.90      124.63        8.80 o
   3  15  14       69.70       73.89        9.00 o
   4  15  14       -2.60        0.15       14.00 <
   5  15  14      -26.60        3.73       29.70 <
   0  16  14       -8.60        1.03       10.80 <
   1  16  14       19.50       12.94        7.90 <
   2  16  14       -7.30        0.11        8.60 <
   3  16  14       -4.50        2.39        8.60 <
   4  16  14      185.90      153.68       20.20 o
   1  17  14      348.60      333.43       13.50 o
   2  17  14      149.20      174.18       11.50 o
   3  17  14       34.30       42.03        9.80 o
   4  17  14       39.50       29.43       17.00 <
   0  18  14       13.80        2.19       13.00 <
   1  18  14        4.20        7.36        9.40 <
   2  18  14       27.30       33.61        9.90 <
   3  18  14        2.00        5.94        9.90 <
   4  18  14       24.20       17.01       18.40 <
   1  19  14       69.30       69.21       10.70 o
   2  19  14      117.10      134.69       12.40 o
   3  19  14       51.10       54.66       10.60 o
   4  19  14        6.80        1.36       15.20 <
   0  20  14       15.00       34.23       16.40 <
   1  20  14       -6.40        5.96       10.70 <
   2  20  14       22.00       47.22       10.20 <
   3  20  14        0.80        4.19       11.20 <
   1  21  14       16.60       19.11       11.40 <
   2  21  14       14.50       32.86        9.60 <
   3  21  14       -0.40        0.01       11.40 <
   0  22  14       54.70       40.34       18.00 o
   1  22  14       24.80       30.49       10.80 <
   2  22  14       -1.10        3.79       10.10 <
   1  23  14       11.20        7.44       16.50 <
   2  23  14      -13.60        0.56       15.20 <
   0  24  14       17.40       17.23       33.80 <
   1   1  15     4709.70     4600.80       88.40 o
   2   1  15      747.60      773.22       11.70 o
   3   1  15       24.70       27.09        4.60 o
   4   1  15      128.40      127.16        7.50 o
   5   1  15       -2.90        2.21       15.30 <
   6   1  15       -0.70       10.86       17.50 <
   0   2  15     3224.00     3244.79      123.80 o
   1   2  15     1877.50     1704.90       34.10 o
   2   2  15      820.10      947.48       11.60 o
   3   2  15      114.20      292.86        2.80 o
   4   2  15     1328.40     1265.62       25.30 o
   5   2  15       13.70       18.10       11.10 <
   6   2  15        9.70       16.89       16.80 <
   1   3  15      816.50      716.97       13.60 o
   2   3  15      292.10      315.97        5.50 o
   3   3  15       88.30       74.47        3.40 o
   4   3  15       20.60       19.27        4.90 o
   5   3  15      222.30      196.67       16.50 o
   6   3  15       38.00       29.57       18.60 <
   0   4  15     1943.80     1756.59       46.30 o
   1   4  15      138.30      157.86        3.50 o
   2   4  15     1890.70     1819.35       22.80 o
   3   4  15     1239.70     1198.64       20.70 o
   4   4  15     1157.80     1131.35       20.80 o
   5   4  15        9.00        4.06       10.60 <
   6   4  15       64.60       93.82       17.20 o
   1   5  15      305.30      295.66        5.70 o
   2   5  15        3.30        0.15        2.60 <
   3   5  15      814.50      790.51       12.60 o
   4   5  15       93.60      108.91        6.10 o
   5   5  15       -2.80       16.49       13.90 <
   6   5  15       54.70       39.08       29.30 <
   0   6  15      331.60      365.79       11.30 o
   1   6  15     2055.00     1980.49       28.90 o
   2   6  15       67.90       86.67        3.60 o
   3   6  15       58.10       71.83        4.20 o
   4   6  15        2.10        1.65        5.30 <
   5   6  15        1.60        7.17       15.40 <
   6   6  15       34.00       11.28       28.70 <
   1   7  15      378.20      344.42        7.10 o
   2   7  15      417.40      430.57        7.00 o
   3   7  15        5.30        0.07        4.50 <
   4   7  15       -3.10        1.12        5.00 <
   5   7  15        6.50       41.01       14.40 <
   6   7  15       44.20        0.66       28.50 <
   0   8  15     5106.20     4839.86      104.10 o
   1   8  15      558.80      572.05       10.50 o
   2   8  15     3945.20     3683.13       53.50 o
   3   8  15       36.00       30.66        5.10 o
   4   8  15        6.80        7.73        6.80 <
   5   8  15      344.60      285.47       22.50 o
   6   8  15       27.20       25.15       22.70 <
   1   9  15      853.20      896.79       15.40 o
   2   9  15       20.90       25.06        3.90 o
   3   9  15      113.10       92.20        6.70 o
   4   9  15        6.20        1.00        8.10 <
   5   9  15      -10.60        2.17       17.40 <
   6   9  15       -8.40       21.43       24.20 <
   0  10  15      155.70      176.40        9.80 o
   1  10  15      475.20      452.94       11.00 o
   2  10  15      553.90      555.75       10.20 o
   3  10  15       78.10       63.30        5.80 o
   4  10  15        1.00       11.10       10.10 <
   5  10  15       15.20        0.50       18.50 <
   6  10  15        9.40       12.09       32.10 <
   1  11  15        7.40       10.47        3.90 <
   2  11  15       86.50       73.17        5.80 o
   3  11  15       77.90       91.71        6.30 o
   4  11  15       30.80       33.68       11.10 <
   5  11  15      114.50      108.65       19.30 o
   6  11  15      108.60       71.58       70.80 <
   0  12  15      429.00      437.47       15.50 o
   1  12  15       65.60       79.19        5.10 o
   2  12  15      347.00      340.04        9.00 o
   3  12  15       27.00       20.54        6.20 o
   4  12  15       49.10       60.06       11.00 o
   5  12  15       -7.90        6.82       20.10 <
   1  13  15       39.80       46.19        7.00 o
   2  13  15       18.80       12.32        5.70 o
   3  13  15      286.00      270.88        9.60 o
   4  13  15       18.10        8.20       10.90 <
   5  13  15      146.70       98.58       23.50 o
   0  14  15     1665.30     1487.62       41.80 o
   1  14  15        4.20        5.69        6.90 <
   2  14  15       77.00       68.63        7.80 o
   3  14  15       17.50       25.07        8.10 <
   4  14  15       17.10        3.50       14.10 <
   5  14  15      -18.60        0.00       34.40 <
   1  15  15        8.40        9.14        7.20 <
   2  15  15      410.00      406.68       12.90 o
   3  15  15        3.00        0.05        8.30 <
   4  15  15      103.90      123.48       17.50 o
   5  15  15      -11.50        3.65       27.90 <
   0  16  15       83.30       97.25       12.80 o
   1  16  15       89.50       83.33        8.80 o
   2  16  15        0.80        1.34        8.70 <
   3  16  15       -6.70        0.01        8.80 <
   4  16  15      -13.30        1.99       19.00 <
   1  17  15      419.80      393.79       15.20 o
   2  17  15        1.10        7.89        9.80 <
   3  17  15        7.10        0.17        9.30 <
   4  17  15       23.60       14.71       16.40 <
   0  18  15       16.60       12.45       13.60 <
   1  18  15       14.10        9.21        9.40 <
   2  18  15       52.60       74.26       10.80 o
   3  18  15       50.90       42.93       11.50 o
   4  18  15       96.90      127.67       18.20 o
   1  19  15        0.00        0.13       10.80 <
   2  19  15       31.30       20.59       10.70 <
   3  19  15       -2.20        0.29       10.00 <
   4  19  15       -6.60        3.34       17.60 <
   0  20  15      116.80      126.22       18.40 o
   1  20  15       11.40       22.14       11.50 <
   2  20  15       34.50       53.80       10.60 o
   3  20  15       82.20      133.69       10.20 o
   1  21  15        3.90        0.01        9.80 <
   2  21  15       24.50       72.18        8.70 <
   3  21  15       -7.30        1.41       10.60 <
   0  22  15      143.70      147.84       19.70 o
   1  22  15        7.00        6.83       10.60 <
   2  22  15        7.80       32.99        8.30 <
   1  23  15      -25.30        5.42       17.00 <
   1   0  16      125.70      112.43        7.40 o
   2   0  16      831.10      801.42       23.50 o
   3   0  16     3018.80     2930.71      121.80 o
   4   0  16       64.20       67.26        9.20 o
   5   0  16       56.30       78.85       27.90 <
   6   0  16        5.20        1.53       19.90 <
   1   1  16     2522.60     2318.36       65.10 o
   2   1  16       -3.80        0.03        4.30 <
   3   1  16      627.50      632.56       18.30 o
   4   1  16        6.50        4.39        5.00 <
   5   1  16      441.10      409.42       26.30 o
   6   1  16       11.90        3.35       15.80 <
   0   2  16      827.80      794.30       44.00 o
   1   2  16     2304.50     2117.43       49.20 o
   2   2  16      155.60      140.93        5.90 o
   3   2  16      438.00      499.52        7.20 o
   4   2  16      209.90      204.79        8.10 o
   5   2  16      174.90      163.11       14.90 o
   6   2  16       54.00       66.09       18.50 <
   1   3  16     1846.50     1834.85       28.50 o
   2   3  16      212.50      227.76        5.00 o
   3   3  16     1357.70     1292.43       21.50 o
   4   3  16       11.70        4.09        5.20 <
   5   3  16       18.00        0.67       10.80 <
   6   3  16        9.10        0.87       16.70 <
   0   4  16     1811.30     1685.43       40.10 o
   1   4  16      450.60      390.92        8.40 o
   2   4  16      117.60      134.08        3.80 o
   3   4  16       -2.40        0.83        3.10 <
   4   4  16      276.80      248.60        8.20 o
   5   4  16       48.90       63.44       11.50 o
   6   4  16        8.10        9.89       16.60 <
   1   5  16      746.90      695.46       10.70 o
   2   5  16       58.70       67.45        3.20 o
   3   5  16      813.90      807.54       13.20 o
   4   5  16      295.70      309.15        9.70 o
   5   5  16      226.70      210.53       18.90 o
   6   5  16       46.80       29.97       23.40 <
   0   6  16       12.50       37.46        6.20 <
   1   6  16       43.40       26.48        3.60 o
   2   6  16     1074.90     1028.82       16.20 o
   3   6  16       85.40       77.48        4.50 o
   4   6  16      132.40      138.86        6.70 o
   5   6  16       28.20       30.87       13.70 <
   6   6  16       75.30       95.57       22.70 o
   1   7  16     4419.50     4367.50       60.20 o
   2   7  16      188.10      187.38        5.50 o
   3   7  16      453.60      501.02        9.80 o
   4   7  16       74.80       78.25        6.40 o
   5   7  16       66.20       60.85       17.50 o
   6   7  16      -40.60        1.26       34.20 <
   0   8  16      283.90      257.17       11.30 o
   1   8  16       17.40       23.18        3.90 o
   2   8  16       84.50       95.52        4.60 o
   3   8  16       52.40       81.08        5.90 o
   4   8  16      -10.20        3.03        7.30 <
   5   8  16       -6.40        0.02       14.40 <
   6   8  16       44.90       23.71       20.70 <
   1   9  16     2577.90     2572.75       38.50 o
   2   9  16       11.00        7.71        3.90 <
   3   9  16       37.20       32.58        5.60 o
   4   9  16       -2.30       12.81        8.80 <
   5   9  16      -11.30        0.68       17.40 <
   6   9  16        8.80        6.24       21.10 <
   0  10  16       16.90       51.49        8.10 <
   1  10  16      219.10      235.90        6.70 o
   2  10  16      442.30      454.17       10.10 o
   3  10  16       57.90       82.66        6.00 o
   4  10  16        8.40        3.84       10.50 <
   5  10  16      207.40      177.30       20.50 o
   6  10  16      108.00      135.27       26.10 o
   1  11  16       35.80       33.68        6.10 o
   2  11  16        5.60        4.24        5.80 <
   3  11  16       90.30       82.68        7.20 o
   4  11  16        8.50       18.69       11.80 <
   5  11  16       -1.00        4.74       19.10 <
   6  11  16       65.80       29.15       32.50 <
   0  12  16      195.70      187.93       11.90 o
   1  12  16      136.60      134.46        8.00 o
   2  12  16      163.70      149.18        7.50 o
   3  12  16      391.70      398.36       10.50 o
   4  12  16      117.50      107.27       14.30 o
   5  12  16       84.50       99.08       23.50 o
   1  13  16      709.60      669.76       16.50 o
   2  13  16       72.50       71.91        8.20 o
   3  13  16      540.20      469.09       14.40 o
   4  13  16       32.50       18.37       12.90 <
   5  13  16       21.50       56.74       26.80 <
   0  14  16      337.00      315.18       16.50 o
   1  14  16       97.10       80.68        8.10 o
   2  14  16       99.60       85.69        8.50 o
   3  14  16      268.90      227.07       11.30 o
   4  14  16        4.60        0.00       14.60 <
   5  14  16       10.00        1.97       35.90 <
   1  15  16      703.30      684.48       16.80 o
   2  15  16       47.20       57.78        8.40 o
   3  15  16       -3.50        1.01        8.40 <
   4  15  16        7.50        0.09       15.10 <
   5  15  16       -6.10        1.01       29.00 <
   0  16  16       18.40       27.65       12.50 <
   1  16  16       34.60       43.49        8.70 o
   2  16  16       20.30       34.11        8.60 <
   3  16  16      238.50      221.93       12.40 o
   4  16  16        6.70        7.92       16.30 <
   1  17  16       12.70       21.97        9.50 <
   2  17  16       24.30       28.07        9.10 <
   3  17  16      253.50      237.71       13.10 o
   4  17  16       23.00       24.32       18.60 <
   0  18  16      127.80      154.48       15.00 o
   1  18  16        2.10        3.34        9.40 <
   2  18  16        5.00        2.63        9.60 <
   3  18  16        9.50        9.24       11.70 <
   4  18  16       17.60        6.79       14.50 <
   1  19  16        2.90        5.99       10.50 <
   2  19  16        8.80        0.94       10.90 <
   3  19  16       73.80      103.30       11.90 o
   4  19  16       24.80       54.64       18.30 <
   0  20  16        7.30        0.29       15.70 <
   1  20  16        3.70       10.46       11.20 <
   2  20  16        8.30        3.74        8.90 <
   3  20  16       -0.60        0.83       10.70 <
   1  21  16       10.20        9.07       11.80 <
   2  21  16      -14.40        5.75        8.10 <
   3  21  16      -15.80        2.51       12.80 <
   0  22  16       14.40        3.34       18.30 <
   1  22  16       36.80       73.28       13.70 <
   2  22  16        1.40       31.78        8.90 <
   1  23  16       11.90       34.96       18.40 <
   1   1  17      450.50      346.86       23.20 o
   2   1  17     1518.80     1527.72       30.20 o
   3   1  17     1484.20     1622.65       24.20 o
   4   1  17       18.60       11.22        7.10 <
   5   1  17      445.00      450.83       20.10 o
   6   1  17        6.00        3.61       14.20 <
   0   2  17      315.20      291.86       18.40 o
   1   2  17      939.60      911.79       22.10 o
   2   2  17      647.40      584.13       16.40 o
   3   2  17      547.40      594.04        9.30 o
   4   2  17       45.00       52.76        8.30 o
   5   2  17       75.40       85.98       13.70 o
   6   2  17       15.00        7.62       14.50 <
   1   3  17       -1.80        3.79        3.50 <
   2   3  17      231.40      244.61        6.80 o
   3   3  17      255.80      238.26        6.10 o
   4   3  17      481.10      469.27       12.70 o
   5   3  17      -10.80        8.58       12.00 <
   6   3  17       50.60       30.76       21.70 <
   0   4  17      621.80      622.98       34.30 o
   1   4  17       11.40        6.83        3.30 o
   2   4  17      574.20      554.91        8.80 o
   3   4  17      203.10      193.64        5.40 o
   4   4  17      503.10      477.03       11.00 o
   5   4  17        5.40       13.57       12.80 <
   6   4  17       76.10       67.69       24.50 o
   1   5  17     2007.30     1859.78       28.20 o
   2   5  17      110.40      115.23        4.00 o
   3   5  17      107.40      129.96        4.50 o
   4   5  17      697.10      677.90       15.00 o
   5   5  17       30.90       31.46       16.70 <
   6   5  17       52.80       53.64       20.70 <
   0   6  17     5670.10     5041.34      120.40 o
   1   6  17      710.30      692.25       11.40 o
   2   6  17       -3.70        0.02        3.10 <
   3   6  17     1143.70     1079.53       18.40 o
   4   6  17       92.70       73.26        7.00 o
   5   6  17      222.90      222.90       17.30 o
   6   6  17       64.10       69.48       22.80 <
   1   7  17       -7.90        0.07        3.40 <
   2   7  17      159.90      172.10        5.70 o
   3   7  17      353.80      345.63       10.20 o
   4   7  17       -2.60        1.46        6.40 <
   5   7  17      122.80      113.00       17.50 o
   6   7  17       55.60       40.82       21.90 <
   0   8  17     1247.30     1291.54       29.90 o
   1   8  17      177.90      140.78        5.90 o
   2   8  17     1381.50     1337.13       19.70 o
   3   8  17        1.30        5.06        5.30 <
   4   8  17        3.40        1.22        8.00 <
   5   8  17       -3.60        0.22       17.00 <
   6   8  17       -3.30        5.70       21.60 <
   1   9  17     1049.80     1009.41       17.00 o
   2   9  17       -0.90        1.02        5.20 <
   3   9  17      107.60      126.51        7.20 o
   4   9  17       22.80       31.53        8.40 <
   5   9  17       -7.30        3.34       14.50 <
   6   9  17       62.40       75.03       20.70 o
   0  10  17      678.80      607.94       19.50 o
   1  10  17      273.30      289.32        7.90 o
   2  10  17       18.10       35.13        5.00 o
   3  10  17       35.30       47.99        6.50 o
   4  10  17       98.40       91.85       11.70 o
   5  10  17       18.50       25.06       15.00 <
   1  11  17      853.80      795.39       15.30 o
   2  11  17        6.90        5.69        5.90 <
   3  11  17       27.60       22.77        6.90 o
   4  11  17       -4.40       15.09       11.50 <
   5  11  17       17.90        1.27       16.80 <
   0  12  17     2060.50     1971.45       48.00 o
   1  12  17       16.80        7.45        6.30 <
   2  12  17      206.60      202.30        8.60 o
   3  12  17      126.90      141.87        8.70 o
   4  12  17      193.40      177.01       16.80 o
   5  12  17      -19.10        1.48       16.30 <
   1  13  17      490.00      489.85       13.10 o
   2  13  17      338.00      314.03       11.30 o
   3  13  17       51.40       48.95        7.90 o
   4  13  17       61.10      101.72       14.90 o
   5  13  17       23.40        0.01       25.40 <
   0  14  17       66.90       87.44       11.70 o
   1  14  17       43.90       40.28        7.60 o
   2  14  17       24.50       20.21        7.90 o
   3  14  17       12.20        7.61        8.30 <
   4  14  17       13.10       16.01       14.40 <
   5  14  17       35.10       65.78       28.80 <
   1  15  17      245.00      224.92       10.90 o
   2  15  17       43.40       29.01        8.60 o
   3  15  17       72.00       53.02       10.00 o
   4  15  17       49.20       57.32       17.00 <
   5  15  17       44.00       68.22       30.50 <
   0  16  17        1.70        0.30       11.80 <
   1  16  17       -9.00        0.03        8.30 <
   2  16  17        7.60       10.85        8.80 <
   3  16  17       14.60        9.75        9.00 <
   4  16  17       33.50       26.50       15.40 <
   1  17  17      159.00      170.13       10.90 o
   2  17  17      193.60      203.98       11.90 o
   3  17  17       58.50       61.43        9.40 o
   4  17  17       -6.30       18.60       17.20 <
   0  18  17        2.90        0.93       13.60 <
   1  18  17      146.00      142.13       11.60 o
   2  18  17      125.60      146.18       11.50 o
   3  18  17       44.40       65.37       10.00 o
   4  18  17       -6.20        0.04       13.00 <
   1  19  17       33.30       36.96       11.30 <
   2  19  17       -2.70       11.00       12.40 <
   3  19  17       19.90        3.00       11.60 <
   0  20  17        6.60        0.21       15.90 <
   1  20  17       20.30       34.40       11.70 <
   2  20  17        8.60       26.93        8.30 <
   3  20  17       -3.00        2.69        8.70 <
   1  21  17       42.40       30.26       12.20 o
   2  21  17        0.00        0.23        7.60 <
   3  21  17       30.20       70.68       17.20 <
   0  22  17       53.50       26.78       20.20 <
   1  22  17       -6.00        9.92       10.20 <
   2  22  17        0.80       11.96       11.40 <
   1  23  17        0.50        0.04       25.60 <
   0   0  18    13099.00    12589.91      505.80 o
   1   0  18     1379.70     1311.54       51.10 o
   3   0  18     2872.20     2751.45       58.10 o
   4   0  18       96.60       81.65       10.80 o
   5   0  18      150.20      113.46       18.30 o
   6   0  18       57.30       44.69       21.00 <
   1   1  18       30.90       33.82        6.00 o
   2   1  18       -3.10        0.05        4.20 <
   3   1  18        4.50        8.33        2.50 <
   4   1  18       69.40       74.22        7.70 o
   5   1  18       43.00       32.55       15.10 <
   6   1  18       -6.30        3.77       14.50 <
   0   2  18     4603.70     3454.53      173.70 o
   1   2  18      216.80      219.75        8.20 o
   2   2  18      360.30      358.45       11.20 o
   3   2  18      337.10      327.15        7.20 o
   4   2  18     2192.20     1940.85       40.50 o
   5   2  18       10.60        4.67       12.30 <
   6   2  18       -0.40        2.66       13.20 <
   1   3  18       48.00       74.07        5.70 o
   2   3  18     1195.20     1271.79       20.70 o
   3   3  18      335.90      363.62        7.70 o
   4   3  18       59.70       58.12        6.50 o
   5   3  18        2.00        1.10       11.70 <
   6   3  18       -9.30        0.29       20.10 <
   0   4  18     2639.40     2519.66       96.60 o
   1   4  18        0.40        2.20        3.30 <
   2   4  18     1908.30     1888.98       28.40 o
   3   4  18       13.30       22.25        4.20 o
   4   4  18      106.50      107.55        6.10 o
   5   4  18       71.90       53.33       11.90 o
   6   4  18      -26.10        9.06       20.60 <
   1   5  18       -1.70        1.41        3.00 <
   2   5  18     1338.90     1350.59       18.80 o
   3   5  18      195.00      200.41        5.80 o
   4   5  18        4.00        2.15        5.70 <
   5   5  18       75.20       99.37       16.10 o
   6   5  18      -18.50       22.34       28.90 <
   0   6  18     1507.80     1407.05       59.70 o
   1   6  18       28.50       31.52        3.00 o
   2   6  18     1503.90     1508.27       21.30 o
   3   6  18        5.60        2.03        4.80 <
   4   6  18       81.50       79.79        7.20 o
   5   6  18       42.40       41.71       14.80 <
   6   6  18      -16.50        9.28       22.70 <
   1   7  18       21.90       19.28        3.60 o
   2   7  18      368.20      374.71        7.50 o
   3   7  18       89.70       95.31        6.60 o
   4   7  18        3.60       19.38        6.80 <
   5   7  18       41.80       55.04       17.00 <
   6   7  18       26.60        6.01       21.00 <
   0   8  18       10.90        2.57        8.50 <
   1   8  18       41.70       47.73        5.80 o
   2   8  18        8.40       11.60        4.60 <
   3   8  18       -0.60        3.44        5.20 <
   4   8  18       35.70       47.75        7.70 o
   5   8  18       17.40       29.22       18.00 <
   6   8  18      -27.20        4.27       27.40 <
   1   9  18       24.30       23.89        4.70 o
   2   9  18     2789.50     2502.03       43.30 o
   3   9  18       27.10       26.70        6.10 o
   4   9  18       26.10       41.29        9.30 <
   5   9  18       69.80       86.28       15.00 o
   6   9  18      109.90      124.23       37.70 <
   0  10  18     6174.80     5824.45      137.60 o
   1  10  18        4.10        2.92        4.80 <
   2  10  18      968.60      939.08       20.10 o
   3  10  18       38.10       37.35        7.00 o
   4  10  18       18.40        4.62       13.20 <
   5  10  18       40.10       44.68       16.90 <
   1  11  18       14.20       18.79        5.20 <
   2  11  18       28.20       37.13        6.60 o
   3  11  18        1.10        0.82        6.90 <
   4  11  18       45.70       48.47       11.10 o
   5  11  18       17.30       34.98       16.50 <
   0  12  18     1033.80      974.23       28.40 o
   1  12  18      653.20      638.90       14.50 o
   2  12  18      497.20      509.55       12.80 o
   3  12  18      105.80      108.93        8.80 o
   4  12  18      -12.10        4.57       13.60 <
   5  12  18       70.40       62.44       17.00 o
   1  13  18        3.80        5.03        6.80 <
   2  13  18      150.60      144.78        8.90 o
   3  13  18       72.00       80.66        8.10 o
   4  13  18       43.70       60.17       13.80 o
   5  13  18      -13.40        1.48       15.50 <
   0  14  18       11.50        9.91       10.60 <
   1  14  18      141.90      146.33        9.40 o
   2  14  18       20.60       26.88        7.90 <
   3  14  18        2.70        6.13        9.00 <
   4  14  18       64.50       60.80       17.80 o
   5  14  18        5.30       22.05       29.80 <
   1  15  18        1.00       15.77        8.10 <
   2  15  18       74.00       61.08        9.40 o
   3  15  18       -3.50        0.62        8.80 <
   4  15  18        4.60       11.93       15.10 <
   5  15  18       68.50       67.03       32.10 <
   0  16  18       16.30        4.57       12.40 <
   1  16  18       36.10       20.08        9.90 o
   2  16  18      146.60      139.22       11.00 o
   3  16  18       38.30       54.71        9.70 o
   4  16  18      412.60      393.37       21.60 o
   1  17  18      115.40      105.37       10.80 o
   2  17  18      172.70      160.10       12.00 o
   3  17  18        6.10       15.95        9.00 <
   4  17  18        0.60        5.32       16.40 <
   0  18  18      286.60      287.65       19.60 o
   1  18  18       33.30       23.51       10.70 o
   2  18  18        3.20        4.62       10.80 <
   3  18  18       17.10       41.78        8.60 <
   4  18  18      -14.00        1.86       15.30 <
   1  19  18       57.30       59.46       11.90 o
   2  19  18       24.60       30.86       14.70 <
   3  19  18        0.60        0.02       11.00 <
   0  20  18       55.20       59.60       17.40 o
   1  20  18       -0.10        0.65       12.20 <
   2  20  18       30.50       55.65        8.90 o
   3  20  18       -2.80        2.46        9.20 <
   1  21  18       12.50       28.69       11.80 <
   2  21  18       17.10       63.19        8.80 <
   0  22  18       19.30        0.32       19.50 <
   1  22  18      -13.90        0.76       14.40 <
   2  22  18       13.00       50.55       19.40 <
   1   1  19      642.30      681.34       19.60 o
   2   1  19      611.90      639.60       14.50 o
   3   1  19     1483.30     1387.46       24.30 o
   4   1  19      107.20      110.47        9.20 o
   5   1  19      143.20      154.90       15.30 o
   6   1  19        5.60        8.59       13.10 <
   0   2  19     1504.50     1456.93       55.40 o
   1   2  19      483.90      451.53       15.80 o
   2   2  19      104.10       90.92        7.10 o
   3   2  19      280.70      263.85        6.70 o
   4   2  19      477.40      466.58       11.90 o
   5   2  19        7.20        0.96       11.40 <
   6   2  19        0.10        0.11       14.70 <
   1   3  19        7.80        0.77        5.00 <
   2   3  19      330.80      328.72       11.40 o
   3   3  19      162.50      152.21        5.20 o
   4   3  19       23.00       30.24        6.10 o
   5   3  19        1.10        0.33       11.00 <
   6   3  19       14.60       10.81       19.10 <
   0   4  19     2640.70     2671.37      101.80 o
   1   4  19      572.50      494.57       12.90 o
   2   4  19       -1.70        0.02        3.60 <
   3   4  19       34.50       36.53        3.80 o
   4   4  19       -5.90        0.18        5.10 <
   5   4  19       38.40       52.51       15.10 <
   6   4  19       24.50       17.33       32.60 <
   1   5  19     7294.90     6894.24      106.50 o
   2   5  19      196.50      200.28        5.40 o
   3   5  19      147.20      142.36        6.20 o
   4   5  19       13.70       12.17        5.90 <
   5   5  19       74.20       81.86       15.10 o
   0   6  19     1115.00     1072.69       48.20 o
   1   6  19     1624.00     1611.67       27.30 o
   2   6  19      315.30      354.73        8.00 o
   3   6  19      131.90      156.36        6.90 o
   4   6  19       26.80       18.51        6.30 o
   5   6  19       96.10      101.57       15.10 o
   6   6  19       -0.10        9.88       22.20 <
   1   7  19      216.70      237.88        5.90 o
   2   7  19      148.40      147.00        5.90 o
   3   7  19      414.50      431.98       10.50 o
   4   7  19       -1.40        5.83        6.50 <
   5   7  19       17.30        4.61       17.20 <
   6   7  19        8.70       27.62       21.20 <
   0   8  19      240.50      235.97        7.20 o
   1   8  19      818.50      743.62       17.90 o
   2   8  19       54.70       56.74        5.60 o
   3   8  19        5.80        2.26        5.00 <
   4   8  19       71.90       94.98        8.00 o
   5   8  19      128.10      138.96       18.60 o
   6   8  19       28.60       15.66       30.00 <
   1   9  19      377.10      393.35       10.00 o
   2   9  19      872.10      896.19       15.40 o
   3   9  19       66.50       80.77        7.30 o
   4   9  19        6.40        0.26        9.20 <
   5   9  19       30.30       24.01       16.00 <
   6   9  19      -37.00        1.56       32.50 <
   0  10  19       16.00       23.54       10.30 <
   1  10  19       81.70       79.39        6.40 o
   2  10  19       39.40       28.92        6.60 o
   3  10  19       23.90       20.43        6.70 o
   4  10  19       26.10       25.35        8.70 o
   5  10  19       34.70       25.76       16.40 <
   1  11  19     1570.90     1458.42       27.80 o
   2  11  19       14.40        9.52        6.40 <
   3  11  19      440.70      423.30       14.30 o
   4  11  19       28.30       31.26       10.40 <
   5  11  19      101.00       67.40       16.90 o
   0  12  19       58.50       61.63       10.10 o
   1  12  19      143.40      131.62        8.40 o
   2  12  19      108.10      108.45        8.20 o
   3  12  19      212.50      192.83       10.10 o
   4  12  19        8.20        8.10       13.20 <
   5  12  19       12.30        5.74       20.70 <
   1  13  19      839.80      835.66       19.50 o
   2  13  19       47.50       44.73        7.50 o
   3  13  19       90.80       86.95        9.30 o
   4  13  19       11.70        0.03       14.90 <
   5  13  19       -1.80       24.21       21.20 <
   0  14  19      563.50      506.99       20.70 o
   1  14  19       60.20       61.10        9.00 o
   2  14  19       14.90       18.07        8.00 <
   3  14  19       17.00       15.23        9.40 <
   4  14  19       21.30       15.48       15.80 <
   5  14  19      -35.50        0.61       35.00 <
   1  15  19      607.40      592.08       16.10 o
   2  15  19       91.70      101.54       10.00 o
   3  15  19       19.70       26.51        9.10 <
   4  15  19      -11.20        1.84       14.70 <
   0  16  19      267.90      273.57       17.50 o
   1  16  19       13.40        0.14        8.80 <
   2  16  19       36.80       32.63        9.30 o
   3  16  19       18.70       25.80        9.20 <
   4  16  19       20.30        0.31       16.60 <
   1  17  19        8.10       15.75        9.40 <
   2  17  19       10.60        3.91        9.90 <
   3  17  19      282.40      307.56       14.00 o
   4  17  19       11.00        1.02       16.20 <
   0  18  19       78.60       81.42       15.30 o
   1  18  19       32.30       54.42       11.20 <
   2  18  19       -2.30        4.39       10.80 <
   3  18  19       19.70       27.98        8.70 <
   4  18  19       61.30       54.00       20.40 o
   1  19  19       -0.40        6.92       12.10 <
   2  19  19        2.20        0.28        8.40 <
   3  19  19        0.50        5.98        7.90 <
   0  20  19       60.00       57.69       18.00 o
   1  20  19       -2.60        7.90       12.40 <
   2  20  19        3.60        2.13        9.50 <
   3  20  19       31.70       86.97       14.20 <
   1  21  19       24.40       57.89        9.70 <
   2  21  19        4.30       36.86        8.10 <
   0  22  19       52.20       29.50       20.90 <
   1  22  19        0.00        0.54       11.20 <
   1   0  20      682.90      696.08       26.40 o
   3   0  20      456.00      441.56       16.40 o
   4   0  20      441.00      437.22       19.70 o
   5   0  20        2.30        6.54       19.30 <
   6   0  20       52.60       41.02       26.50 <
   1   1  20      417.60      425.05       14.90 o
   2   1  20      373.90      362.49       10.80 o
   3   1  20        7.70        7.56        3.20 <
   4   1  20       97.80      113.23        8.40 o
   5   1  20       33.40       42.96       11.40 <
   6   1  20       14.70       22.71       19.30 <
   0   2  20       23.60       15.37       11.70 <
   1   2  20     1022.50      941.61       23.70 o
   2   2  20       72.80       75.86        6.90 o
   3   2  20      567.50      594.39       10.00 o
   4   2  20        1.60        0.08        7.00 <
   5   2  20       56.50       72.67       11.50 o
   6   2  20        7.60        6.68       16.10 <
   1   3  20      293.20      261.89       10.20 o
   2   3  20      711.00      691.74       18.70 o
   3   3  20       16.90       20.60        4.70 o
   4   3  20      176.40      169.22        7.80 o
   5   3  20       14.30       11.68       11.50 <
   6   3  20       -1.90       54.48       36.90 <
   0   4  20      332.60      318.86       20.90 o
   1   4  20      295.20      283.33        7.50 o
   2   4  20     1348.70     1301.46       28.70 o
   3   4  20       41.50       58.42        5.20 o
   4   4  20        3.40        1.65        5.70 <
   5   4  20       22.90       14.67       13.70 <
   1   5  20     1323.90     1253.57       23.00 o
   2   5  20      189.00      189.71        6.70 o
   3   5  20      953.70      893.01       18.40 o
   4   5  20       -0.40        1.58        6.30 <
   5   5  20      100.60      103.90       21.40 o
   0   6  20     1412.60     1343.81       62.80 o
   1   6  20        5.70        3.29        4.20 <
   2   6  20      486.00      495.60        9.80 o
   3   6  20        9.60        5.72        5.10 <
   4   6  20      488.90      440.50       13.60 o
   5   6  20       21.00       21.09       13.50 <
   1   7  20     1391.00     1340.27       23.40 o
   2   7  20       23.90       21.12        4.80 o
   3   7  20       42.40       40.58        5.50 o
   4   7  20       72.30       64.38        8.90 o
   5   7  20       -5.10        8.63       17.60 <
   6   7  20      -23.80        4.07       26.50 <
   0   8  20      714.00      704.64       24.90 o
   1   8  20       17.90       27.62        4.20 o
   2   8  20       76.10       66.71        5.30 o
   3   8  20       94.40      101.41        6.90 o
   4   8  20       98.10       93.42        9.80 o
   5   8  20       10.00        1.12       15.10 <
   6   8  20       36.70       20.91       26.60 <
   1   9  20      740.50      736.57       18.90 o
   2   9  20       31.80       23.44        6.40 o
   3   9  20        2.50        0.66        6.00 <
   4   9  20      143.50      146.31       10.10 o
   5   9  20      -16.20        0.79       14.70 <
   0  10  20     2147.90     1950.67       71.60 o
   1  10  20        4.40        0.28        6.10 <
   2  10  20       97.20       69.31        7.70 o
   3  10  20       12.40       36.28        7.30 <
   4  10  20      116.40      117.41       10.90 o
   5  10  20       33.10       21.85       15.40 <
   1  11  20      234.60      216.12        9.50 o
   2  11  20      207.40      207.11       10.00 o
   3  11  20        0.10        0.60        6.20 <
   4  11  20       -2.20        1.25        8.30 <
   5  11  20        1.70        0.12       18.00 <
   0  12  20      316.20      278.99       15.10 o
   1  12  20      555.60      561.02       15.80 o
   2  12  20      262.10      255.37       10.20 o
   3  12  20       83.60       79.12        8.90 o
   4  12  20      149.10      170.35       12.50 o
   5  12  20        3.40       44.82       23.00 <
   1  13  20       -1.10        2.26        8.20 <
   2  13  20      246.00      260.74       11.40 o
   3  13  20       64.00       63.05        9.50 o
   4  13  20       -1.90        4.63       14.20 <
   5  13  20       29.40       34.33       22.10 <
   0  14  20        1.60        0.10       10.80 <
   1  14  20       11.20        6.67        8.90 <
   2  14  20       85.60       81.22        8.70 o
   3  14  20       56.80       70.52       10.00 o
   4  14  20       63.40       45.12       16.60 o
   5  14  20       -3.10        0.35       29.20 <
   1  15  20       24.30       31.87        8.90 <
   2  15  20      112.30      120.55       11.10 o
   3  15  20        7.90        7.68        9.70 <
   4  15  20       86.70       93.71       16.70 o
   0  16  20      531.70      502.56       22.40 o
   1  16  20       36.30       39.72        9.60 o
   2  16  20       58.40       53.36       10.30 o
   3  16  20       11.20       15.89        9.80 <
   4  16  20       74.50       66.42       17.30 o
   1  17  20       14.00        6.65        9.70 <
   2  17  20        8.60        8.01       11.50 <
   3  17  20        7.40       25.76        7.80 <
   4  17  20        9.10       36.22       16.70 <
   0  18  20       13.30       22.85       12.60 <
   1  18  20        4.30        0.00       10.50 <
   2  18  20       30.90       48.17       12.30 <
   3  18  20        5.40        4.09        7.90 <
   4  18  20       -8.40        2.63       23.00 <
   1  19  20       17.50       13.35       11.40 <
   2  19  20       36.00       43.02       10.80 o
   3  19  20       44.90       76.60       12.60 o
   0  20  20      269.70      229.62       24.30 o
   1  20  20       19.90        3.12       11.90 <
   2  20  20       53.40      112.37        9.50 o
   3  20  20       18.60        5.72       19.40 <
   1  21  20       -5.00        0.24       10.00 <
   2  21  20       -3.10       49.03        8.50 <
   0  22  20       24.50       22.44       12.80 <
   1  22  20        0.80        4.51       13.20 <
   1   1  21     2106.90     2186.17       54.60 o
   2   1  21        2.00        0.02        5.80 <
   3   1  21        1.90        2.03        4.20 <
   4   1  21        7.30        8.52        7.30 <
   5   1  21        8.20        0.28       12.20 <
   6   1  21       -2.40        4.23       19.40 <
   0   2  21     3231.50     2876.20      127.20 o
   1   2  21       10.10        1.87        6.20 <
   2   2  21     3203.80     3021.61       67.10 o
   3   2  21       34.80       27.61        4.20 o
   4   2  21      192.10      180.09        8.90 o
   5   2  21        6.70        6.99       11.30 <
   6   2  21       -2.30        0.17       14.30 <
   1   3  21      197.90      212.23        8.80 o
   2   3  21      650.40      609.50       18.10 o
   3   3  21        3.30        5.51        5.30 <
   4   3  21       17.40       31.28        6.00 <
   5   3  21       25.00       19.09       11.50 <
   6   3  21       -9.60       20.22       19.50 <
   0   4  21       55.90       82.18       15.40 o
   1   4  21      262.50      263.56        7.50 o
   2   4  21        2.60       13.16        5.30 <
   3   4  21        4.00        0.16        5.10 <
   4   4  21      282.50      279.71        9.60 o
   5   4  21       20.70       13.83       14.70 <
   1   5  21      712.10      712.18       14.80 o
   2   5  21       21.90       31.91        5.00 o
   3   5  21       73.80       55.92        6.60 o
   4   5  21      135.00      148.92        8.60 o
   5   5  21      113.30      167.38       19.90 o
   0   6  21       45.30       29.77       13.10 o
   1   6  21       67.60       74.37        5.10 o
   2   6  21        0.40        2.87        3.90 <
   3   6  21      308.30      316.95        8.80 o
   4   6  21        0.40       13.15        7.40 <
   5   6  21      103.10      104.38       16.00 o
   1   7  21        7.80       25.19        4.40 <
   2   7  21       18.70       22.13        4.70 o
   3   7  21      342.70      384.73        9.40 o
   4   7  21       16.60       22.20        8.00 <
   5   7  21       -5.70        0.53       14.90 <
   0   8  21     1349.50     1277.65       68.60 o
   1   8  21     1785.50     1822.30       35.10 o
   2   8  21      517.60      472.10       11.80 o
   3   8  21      119.10      121.21        7.40 o
   4   8  21       38.00       38.21        9.30 o
   5   8  21      139.70      134.90       19.00 o
   1   9  21       47.00       49.20        8.00 o
   2   9  21        0.40        6.44        5.80 <
   3   9  21      266.80      265.64        9.40 o
   4   9  21       37.00       55.20        9.30 o
   5   9  21       10.30       19.44       16.80 <
   0  10  21     2233.50     2152.21       52.90 o
   1  10  21       22.30       25.96        7.80 <
   2  10  21      187.80      204.16        9.30 o
   3  10  21       44.40       31.18        7.00 o
   4  10  21       13.60       17.71        9.20 <
   5  10  21        1.30       16.80       17.40 <
   1  11  21       -3.80        0.00        7.20 <
   2  11  21       18.40       19.85        7.40 <
   3  11  21      124.10      115.41        8.90 o
   4  11  21        2.40        4.97        9.40 <
   5  11  21      163.70      180.16       27.40 o
   0  12  21      241.90      230.99       16.90 o
   1  12  21        3.00        7.26        7.70 <
   2  12  21       -9.40        0.41        8.50 <
   3  12  21       18.50        9.27        8.00 <
   4  12  21        2.90        9.13       10.20 <
   5  12  21        2.70        2.29       22.90 <
   1  13  21      131.60      134.81       10.20 o
   2  13  21        5.60        0.02        8.30 <
   3  13  21       97.50      109.40       10.00 o
   4  13  21       10.00       25.63       12.10 <
   5  13  21       -9.20        0.78       23.40 <
   0  14  21      221.60      248.48       15.20 o
   1  14  21       32.00       39.83        8.30 o
   2  14  21      210.50      197.84       10.60 o
   3  14  21       10.80       16.72        9.40 <
   4  14  21       87.40      113.42       16.00 o
   1  15  21      418.50      321.15       13.90 o
   2  15  21      109.70      116.15        9.80 o
   3  15  21       13.10       15.29        9.50 <
   4  15  21      -10.60       17.56       14.80 <
   0  16  21      -18.40        0.01       12.90 <
   1  16  21      143.10      135.85       11.00 o
   2  16  21       -2.20        0.38        9.70 <
   3  16  21       78.90       97.98       11.50 o
   4  16  21       17.50        5.82       16.70 <
   1  17  21        6.80        4.96       10.70 <
   2  17  21      127.70      133.11       13.10 o
   3  17  21       73.50       73.39       13.00 o
   4  17  21      -35.30        0.73       16.70 <
   0  18  21       -7.40       13.51       18.30 <
   1  18  21      -14.60        0.01       10.90 <
   2  18  21       47.50       60.54       12.70 o
   3  18  21       27.60       26.27       12.00 <
   1  19  21       -4.80        3.31       11.80 <
   2  19  21       -6.50       18.14       10.70 <
   3  19  21      -16.80       10.57       14.90 <
   0  20  21        6.90        7.47       17.60 <
   1  20  21       50.30       81.51       12.00 o
   2  20  21        3.10       15.80       11.60 <
   1  21  21       18.60       30.46        9.20 <
   2  21  21        6.00        0.94       10.00 <
   0  22  21        3.90       45.96       13.30 <
   1  22  21      -10.50        8.99       24.90 <
   1   0  22       -4.80        0.03        5.80 <
   2   0  22      141.40      135.61       14.60 o
   3   0  22     1541.90     1564.50       47.70 o
   4   0  22      222.30      239.11       12.10 o
   5   0  22      -12.60        1.01       16.30 <
   6   0  22       -2.20        5.07       23.20 <
   1   1  22        5.90        2.46        5.50 <
   2   1  22      944.40      934.00       23.60 o
   3   1  22       -3.20        0.34        4.30 <
   4   1  22       15.10       17.33        6.90 <
   5   1  22       75.40       98.85       13.60 o
   6   1  22      -16.30        6.20       19.00 <
   0   2  22     2872.90     2769.28      111.90 o
   1   2  22      365.80      354.72       14.80 o
   2   2  22      257.30      264.86       11.10 o
   3   2  22      952.40      925.71       16.00 o
   4   2  22      130.90      132.45        7.40 o
   5   2  22       -1.20       12.60       11.00 <
   6   2  22       -6.60        1.61       15.00 <
   1   3  22     3079.20     2957.75       65.30 o
   2   3  22      100.50       89.51        7.60 o
   3   3  22      830.00      838.45       23.00 o
   4   3  22        0.40        2.76        6.10 <
   5   3  22        6.80        5.28       11.60 <
   6   3  22       16.80       31.68       19.30 <
   0   4  22       23.60       11.04       12.70 <
   1   4  22        7.90        3.46        4.40 <
   2   4  22      630.30      702.56       15.20 o
   3   4  22        2.70        0.14        4.90 <
   4   4  22       95.70       96.76        7.80 o
   5   4  22       -3.90        5.89       13.70 <
   1   5  22     1921.20     1899.55       37.00 o
   2   5  22      889.30      886.63       19.70 o
   3   5  22       -0.30        0.01        6.50 <
   4   5  22        8.10       11.56        8.00 <
   5   5  22       32.20       34.86       18.70 <
   0   6  22      110.60      119.99       16.00 o
   1   6  22       -3.80        0.00        4.60 <
   2   6  22        3.90        0.53        5.40 <
   3   6  22       65.40       66.93        5.90 o
   4   6  22       64.60       59.16        7.80 o
   5   6  22      -16.50       14.15       22.80 <
   1   7  22     1988.70     1956.50       42.10 o
   2   7  22       17.40       25.90        5.50 o
   3   7  22      103.50       93.59        7.50 o
   4   7  22       15.60       15.81        8.40 <
   5   7  22      -10.70        0.04       17.10 <
   0   8  22     2087.10     1997.85       85.50 o
   1   8  22       11.10       17.75        5.90 <
   2   8  22        5.30        9.27        5.70 <
   3   8  22        9.70       13.64        5.70 <
   4   8  22       64.20       62.42        8.90 o
   5   8  22       33.80       52.22       16.00 <
   1   9  22       19.30       12.75        4.20 o
   2   9  22      448.30      441.78       12.30 o
   3   9  22      438.40      429.87       11.30 o
   4   9  22       -1.30        0.05        8.90 <
   5   9  22      361.50      334.16       21.20 o
   0  10  22       24.00       70.83       15.70 <
   1  10  22       83.60       91.64        8.70 o
   2  10  22        4.80        3.66        5.90 <
   3  10  22      164.10      166.85        8.50 o
   4  10  22       70.50       82.01        9.60 o
   5  10  22       -8.50       18.70       20.10 <
   1  11  22       10.00       11.04        7.90 <
   2  11  22       87.60      108.94        8.80 o
   3  11  22       35.10       36.69        7.10 o
   4  11  22        1.10        3.34       10.20 <
   5  11  22       67.00       62.66       24.40 <
   0  12  22      207.00      172.20       17.50 o
   1  12  22      261.80      252.77       11.40 o
   2  12  22       82.70       81.84        8.80 o
   3  12  22       22.20       25.65        8.50 <
   4  12  22       16.30       37.07        8.50 <
   5  12  22      -18.40        7.80       22.30 <
   1  13  22       65.10       59.57       10.40 o
   2  13  22       13.50       11.66        8.40 <
   3  13  22      189.30      217.97       10.00 o
   4  13  22        7.40       11.90        8.40 <
   5  13  22      -25.50        0.12       20.00 <
   0  14  22        8.10       30.33       11.80 <
   1  14  22      234.60      248.38       12.20 o
   2  14  22        6.20        3.57        8.70 <
   3  14  22       -7.40        0.26        9.60 <
   4  14  22        4.90        0.20       13.90 <
   1  15  22       58.60       76.85       10.10 o
   2  15  22       59.10       71.41       11.00 o
   3  15  22       12.10       20.18        9.40 <
   4  15  22       21.10       10.02       15.30 <
   0  16  22      915.00      839.15       36.80 o
   1  16  22      130.80      165.29       11.40 o
   2  16  22      -14.80        3.82       11.00 <
   3  16  22        9.70        2.78       11.30 <
   4  16  22      -20.00        2.14       13.70 <
   1  17  22      138.50      123.75       12.10 o
   2  17  22        5.50        1.10       10.40 <
   3  17  22        5.40        0.65       13.00 <
   4  17  22        9.40        7.86       19.40 <
   0  18  22       15.70       24.18       16.00 <
   1  18  22       19.70       27.76       12.10 <
   2  18  22       15.40        3.17       10.30 <
   3  18  22       29.90       40.08       16.20 <
   1  19  22      127.60      126.25       13.30 o
   2  19  22        5.80       10.54       10.10 <
   3  19  22        7.60       29.04       18.10 <
   0  20  22        9.90       18.45       16.90 <
   1  20  22       -5.40        5.55        8.80 <
   2  20  22       -8.60        0.13       10.80 <
   1  21  22       -3.40        4.25        8.70 <
   0  22  22        2.80        0.01       12.60 <
   1   1  23       10.50        9.19        6.00 <
   2   1  23      185.20      153.10       12.60 o
   3   1  23      113.90      127.61        5.30 o
   4   1  23        9.90        9.60        7.50 <
   5   1  23       -0.40        0.63       13.70 <
   6   1  23       20.80       64.85       21.00 <
   0   2  23     2837.00     2708.67      159.30 o
   1   2  23      110.90      137.15        8.00 o
   2   2  23     1423.40     1448.42       29.50 o
   3   2  23       19.40       19.73        4.30 o
   4   2  23       15.00       10.35        8.40 <
   5   2  23        5.60        1.19       11.30 <
   6   2  23        2.40       29.98       16.30 <
   1   3  23       10.80       22.33        5.70 <
   2   3  23        2.60        0.05        5.20 <
   3   3  23        3.80        0.97        6.00 <
   4   3  23      128.90      140.27        7.80 o
   5   3  23        5.00        4.66       13.30 <
   6   3  23        6.90        0.10       19.50 <
   0   4  23      437.60      416.72       26.00 o
   1   4  23      101.70      101.40        6.10 o
   2   4  23       32.50       37.21        6.80 o
   3   4  23       18.80       30.94        6.00 o
   4   4  23      240.30      256.96        9.70 o
   5   4  23        6.00        0.12       15.20 <
   1   5  23       -3.60        0.21        4.20 <
   2   5  23      801.00      823.00       18.40 o
   3   5  23        5.70       15.68        6.50 <
   4   5  23      539.50      507.78       13.60 o
   5   5  23       20.10       23.45       20.70 <
   0   6  23      198.90      229.26       19.50 o
   1   6  23      191.20      165.72        8.30 o
   2   6  23        3.10        2.90        5.10 <
   3   6  23        1.60        0.01        5.60 <
   4   6  23      425.80      361.43       16.20 o
   5   6  23       -0.70       12.57       19.10 <
   1   7  23       -0.10        1.02        4.30 <
   2   7  23       -2.40        0.56        7.60 <
   3   7  23       80.60       73.93        7.00 o
   4   7  23       13.20       21.45        7.70 <
   5   7  23      -16.40        0.61       20.00 <
   0   8  23      104.40      135.73       11.40 o
   1   8  23       -2.50        3.29        7.50 <
   2   8  23      230.60      249.09        9.00 o
   3   8  23        0.60        0.14        6.10 <
   4   8  23      136.00      139.90       10.10 o
   5   8  23       20.30        0.80       20.40 <
   1   9  23      379.30      344.24       15.70 o
   2   9  23      495.10      514.36       14.00 o
   3   9  23       22.40       18.97        6.80 o
   4   9  23       30.40       40.50        8.30 o
   5   9  23       12.70        1.93       20.60 <
   0  10  23      103.10      104.35       19.40 o
   1  10  23        3.20        1.37        8.90 <
   2  10  23       37.20       35.06        8.70 o
   3  10  23       -4.90        0.32        7.80 <
   4  10  23       74.70      107.98       11.10 o
   5  10  23       17.00        2.91       23.20 <
   1  11  23       -0.70        1.84       11.90 <
   2  11  23       -1.50        0.05        9.70 <
   3  11  23       20.30       19.41        8.00 <
   4  11  23        3.60       53.01        8.90 <
   5  11  23      -27.60        0.01       23.70 <
   0  12  23     1641.90     1459.33       51.40 o
   1  12  23       34.60       37.44        7.80 o
   2  12  23      156.50      126.02       10.90 o
   3  12  23       -1.00        5.84        8.60 <
   4  12  23       -0.50       42.58        7.10 <
   5  12  23       25.00        2.76       24.80 <
   1  13  23       64.40       69.36        9.50 o
   2  13  23      468.80      421.21       15.80 o
   3  13  23       -2.30        7.06        8.00 <
   4  13  23       25.90       61.83        9.20 <
   0  14  23        2.30        0.15       12.10 <
   1  14  23       54.30       60.74       11.60 o
   2  14  23       36.80       27.85        8.80 o
   3  14  23       -0.30        3.77        8.50 <
   4  14  23      150.50      190.70       14.80 o
   1  15  23        1.70        2.66        9.90 <
   2  15  23       21.60       21.77       10.70 <
   3  15  23       -7.60        0.00        8.80 <
   4  15  23       13.30        0.70       14.20 <
   0  16  23      313.90      278.81       21.80 o
   1  16  23        6.20        0.48       10.20 <
   2  16  23       28.90       54.61       10.60 <
   3  16  23        4.80       18.56        9.60 <
   4  16  23      -31.00        0.61       14.70 <
   1  17  23        4.50        6.76       11.30 <
   2  17  23        4.00        4.16       10.80 <
   3  17  23       -0.60        0.02       13.60 <
   0  18  23       33.90       29.21       17.10 <
   1  18  23        6.70        7.85       11.50 <
   2  18  23      287.20      307.09       14.20 o
   3  18  23       -2.70       14.59       17.40 <
   1  19  23       28.50       55.48       11.20 <
   2  19  23       -0.60        3.72        8.60 <
   3  19  23      -13.20        0.37       17.90 <
   0  20  23      244.60      245.36       25.30 o
   1  20  23        8.90        8.77        8.80 <
   2  20  23       -4.10        2.09        7.90 <
   1  21  23      -14.40        0.61       11.60 <
   1   0  24      688.70      674.87       21.70 o
   2   0  24      189.80      208.62       17.40 o
   3   0  24      305.60      338.07       13.90 o
   4   0  24       63.50       61.78       10.60 o
   5   0  24       40.10       49.85       15.10 <
   6   0  24      -10.90        3.70       30.70 <
   1   1  24      291.70      334.73       13.00 o
   2   1  24      317.40      309.56       14.40 o
   3   1  24       -1.20        1.27        4.50 <
   4   1  24       67.60       55.10        8.40 o
   5   1  24      175.30      160.39       13.90 o
   6   1  24       17.90        2.78       45.50 <
   0   2  24     1802.30     1954.21      112.20 o
   1   2  24      155.90      158.14        6.20 o
   2   2  24      304.20      308.17       11.70 o
   3   2  24      513.00      512.91       10.80 o
   4   2  24       30.60       28.76        7.30 o
   5   2  24       13.20        9.39       12.70 <
   6   2  24       -7.00        2.81       18.60 <
   1   3  24       19.80       22.26        6.50 o
   2   3  24       23.70       44.06        7.30 o
   3   3  24      593.90      568.10       13.60 o
   4   3  24       20.60       23.95        7.20 <
   5   3  24       -1.40        7.76       12.00 <
   6   3  24        9.50        3.29       28.30 <
   0   4  24       -2.90       27.14       13.40 <
   1   4  24        1.20        0.39        4.70 <
   2   4  24       59.90       64.97        8.80 o
   3   4  24       59.30       54.06        7.40 o
   4   4  24       39.40       54.23        7.50 o
   5   4  24       16.70       27.91       15.20 <
   1   5  24     1075.20     1117.55       26.00 o
   2   5  24      843.30      878.20       19.40 o
   3   5  24       80.80       79.86        7.70 o
   4   5  24        4.50        2.78        7.80 <
   5   5  24       -8.30        2.45       21.10 <
   0   6  24      660.10      687.26       33.70 o
   1   6  24       68.90       99.63        6.70 o
   2   6  24       52.90       50.15        6.30 o
   3   6  24       19.50       24.09        6.30 o
   4   6  24       93.10      118.30       11.90 o
   5   6  24       13.70        2.64       24.60 <
   1   7  24      309.10      329.18        9.60 o
   2   7  24       12.10        8.47        8.40 <
   3   7  24      613.80      555.05       15.30 o
   4   7  24       21.20       25.30       10.00 <
   5   7  24       71.60       56.86       28.50 <
   0   8  24      748.00      793.87       47.90 o
   1   8  24       -4.90        0.27        8.20 <
   2   8  24       77.00       91.13        9.80 o
   3   8  24       35.80       36.66        6.20 o
   4   8  24        8.30       10.07        8.70 <
   5   8  24       33.90       15.53       21.70 <
   1   9  24       39.40       37.31        9.90 o
   2   9  24        1.40        5.43        7.60 <
   3   9  24       74.90       69.02        8.60 o
   4   9  24        0.60        0.17       10.30 <
   5   9  24      312.50      267.88       31.20 o
   0  10  24      699.00      654.63       38.10 o
   1  10  24       16.30       19.10       10.20 <
   2  10  24       -0.50       13.68        8.30 <
   3  10  24       91.00      100.58        8.40 o
   4  10  24       -3.30       27.96        6.60 <
   5  10  24       21.60       10.03       23.10 <
   1  11  24        1.00       14.16       11.80 <
   2  11  24       13.90       32.27        9.40 <
   3  11  24       -2.10        0.06        7.70 <
   4  11  24       -3.10        2.49        7.20 <
   5  11  24       59.80       61.66       23.00 <
   0  12  24      745.60      740.69       30.30 o
   1  12  24      765.40      683.25       22.70 o
   2  12  24        9.30        0.14        9.70 <
   3  12  24       23.10       18.42        8.10 <
   4  12  24        5.40       77.97        6.90 <
   5  12  24       25.40        2.95       25.50 <
   1  13  24      410.50      329.73       14.30 o
   2  13  24       20.40       39.56        9.40 <
   3  13  24      131.60      150.89       11.20 o
   4  13  24       -4.00        0.22        8.00 <
   0  14  24       28.80       15.20       14.90 <
   1  14  24        2.00        4.45       10.20 <
   2  14  24       -0.30        1.27       10.30 <
   3  14  24       37.00       49.93        8.70 o
   4  14  24       -1.20        0.29       10.50 <
   1  15  24       60.30       64.10       10.50 o
   2  15  24       17.30        6.20        9.20 <
   3  15  24        2.80        1.52        9.60 <
   4  15  24       12.50        6.85       12.90 <
   0  16  24        5.60        1.09       15.10 <
   1  16  24       44.00       57.29       11.70 o
   2  16  24       12.30        0.06       10.10 <
   3  16  24       10.60        3.12       12.70 <
   4  16  24        0.80        2.12       19.90 <
   1  17  24       47.10       52.13       11.00 o
   2  17  24       -6.10        0.11       10.30 <
   3  17  24        3.40        0.15        8.30 <
   0  18  24       -1.70        0.02       18.90 <
   1  18  24        5.20        5.02       11.40 <
   2  18  24       17.80       73.19        8.80 <
   3  18  24       13.10       32.98       20.10 <
   1  19  24       43.60      102.25       11.10 o
   2  19  24       16.70       64.18        7.60 <
   0  20  24       16.40        9.49       17.00 <
   1  20  24       -4.90        4.45        8.40 <
   2  20  24       -2.30        9.59        7.40 <
   1  21  24       12.70       12.76       22.30 <
   1   1  25      555.50      618.67       20.20 o
   2   1  25       54.80       53.55       14.00 o
   3   1  25       24.20       20.45        5.30 o
   4   1  25       20.80       13.05        8.30 <
   5   1  25       23.40        0.33       12.00 <
   0   2  25      394.70      390.71       31.10 o
   1   2  25       20.30       13.11        3.90 o
   2   2  25      171.10      169.52        8.80 o
   3   2  25       23.20       29.80        6.20 o
   4   2  25      165.10      141.35        9.20 o
   5   2  25       -2.40        6.44       12.40 <
   6   2  25      -16.10       21.50       28.50 <
   1   3  25       45.90       36.48        7.50 o
   2   3  25      308.60      303.86       10.00 o
   3   3  25      251.90      242.35        8.70 o
   4   3  25       56.40       67.99        7.60 o
   5   3  25       57.50       62.90       15.80 o
   0   4  25     1525.10     1206.89       92.80 o
   1   4  25      429.10      466.26       11.60 o
   2   4  25        4.30        3.55        6.30 <
   3   4  25      235.40      247.70       10.40 o
   4   4  25       26.10       13.11        6.70 o
   5   4  25       -4.40        0.00       14.20 <
   1   5  25      280.60      315.87        8.90 o
   2   5  25       23.10       25.17        6.10 o
   3   5  25       -0.90        4.15        6.90 <
   4   5  25       18.50       22.00        8.20 <
   5   5  25       20.20       11.97       19.40 <
   0   6  25      834.40      882.23       42.30 o
   1   6  25       70.70       78.66       12.50 o
   2   6  25       14.90       21.60        6.10 <
   3   6  25       67.00       81.89        6.60 o
   4   6  25        5.90        0.05        9.70 <
   5   6  25       57.90       67.93       29.00 <
   1   7  25       79.00       71.05       10.60 o
   2   7  25       -9.80        4.07        8.20 <
   3   7  25       80.90       72.85        8.50 o
   4   7  25       10.50       20.17        9.60 <
   5   7  25        3.60        1.12       26.30 <
   0   8  25       96.80      119.07       18.50 o
   1   8  25      596.50      593.36       20.00 o
   2   8  25      989.10      933.11       24.20 o
   3   8  25       40.50       27.28        7.60 o
   4   8  25       22.90       35.50        8.90 <
   5   8  25        8.50        6.33       22.90 <
   1   9  25       34.30       34.41       10.20 o
   2   9  25       -3.00        0.02        8.70 <
   3   9  25      200.30      196.77        9.70 o
   4   9  25       25.20       48.51       12.50 <
   5   9  25       13.80        0.31       22.90 <
   0  10  25       61.90       51.82       19.60 o
   1  10  25       -5.60        0.10        7.70 <
   2  10  25       86.60       78.63        7.90 o
   3  10  25       42.00       45.84        7.80 o
   4  10  25       52.90       47.05       11.60 o
   5  10  25       -3.50        0.62       21.40 <
   1  11  25        1.40        7.19       10.10 <
   2  11  25        0.50        0.09        9.20 <
   3  11  25       15.80       24.43        7.50 <
   4  11  25       -3.50        0.05        6.70 <
   5  11  25       33.40       93.17       23.50 <
   0  12  25       49.60       43.13       12.00 o
   1  12  25        6.00       23.47       10.30 <
   2  12  25       79.20       66.49       10.30 o
   3  12  25        3.20        0.68        9.10 <
   4  12  25        2.70       13.09        6.90 <
   1  13  25       22.10       45.22        9.40 <
   2  13  25       53.00       57.73       10.40 o
   3  13  25       57.20       91.24       10.10 o
   4  13  25        7.20       25.72        9.00 <
   0  14  25      231.90      225.16       21.60 o
   1  14  25       37.80       31.02       10.10 o
   2  14  25       30.70       29.56       11.10 <
   3  14  25        5.20        6.48       10.30 <
   4  14  25        4.40       55.44       11.40 <
   1  15  25      576.70      525.08       18.00 o
   2  15  25       22.90       30.77        9.80 <
   3  15  25       11.70       16.06       11.10 <
   4  15  25        2.80       30.84       13.30 <
   0  16  25       31.80       49.77       19.30 <
   1  16  25       90.30       95.54       12.70 o
   2  16  25       36.20       45.07       10.20 o
   3  16  25       40.10       43.47       14.20 <
   1  17  25       10.40       11.17       10.60 <
   2  17  25       16.30       22.29        9.90 <
   3  17  25       18.90       30.41       11.40 <
   0  18  25       15.90        1.85       18.60 <
   1  18  25       -5.70        1.16        9.80 <
   2  18  25       14.90       25.46        8.10 <
   3  18  25       34.60       26.01       21.80 <
   1  19  25        2.10        0.00        9.20 <
   2  19  25       -4.80        1.49        7.40 <
   0  20  25       16.30       32.21       12.80 <
   1  20  25       14.70       37.08        8.90 <
   1   0  26      303.80      329.35       22.00 o
   2   0  26       30.20       29.52        8.30 o
   3   0  26       49.30       78.60       16.40 o
   4   0  26        9.00        3.50        9.90 <
   5   0  26       61.70      118.46       21.30 <
   1   1  26       12.60        1.99        8.30 <
   2   1  26     1327.10     1307.11       34.20 o
   3   1  26       26.30       21.93        5.30 o
   4   1  26       -5.50        0.33        7.10 <
   5   1  26        3.70        6.40       13.70 <
   0   2  26       69.80      138.54       16.40 o
   1   2  26      480.70      513.81       18.00 o
   2   2  26       57.30       68.65        5.80 o
   3   2  26      541.80      569.14       14.00 o
   4   2  26       -8.50        0.06        7.50 <
   5   2  26       10.40       34.83       12.10 <
   1   3  26      120.60      116.57        7.60 o
   2   3  26      223.90      247.97       11.30 o
   3   3  26      393.60      350.04       13.40 o
   4   3  26       -3.60        4.49        7.60 <
   5   3  26       40.40       49.21       16.10 <
   0   4  26      285.30      262.23       24.40 o
   1   4  26       28.20       37.60        5.30 o
   2   4  26      123.70      148.34        8.00 o
   3   4  26       28.40       28.31        6.50 o
   4   4  26       37.50       37.06        8.00 o
   5   4  26       13.90        9.99       13.80 <
   1   5  26      844.70      842.59       22.30 o
   2   5  26       23.50       16.61        6.20 o
   3   5  26       17.60        9.59        7.80 <
   4   5  26       23.60       24.15        8.40 <
   5   5  26       66.70       48.40       21.10 o
   0   6  26       86.60      133.49       21.40 o
   1   6  26       -3.20        0.45       10.00 <
   2   6  26       47.70       35.80        5.90 o
   3   6  26       15.90       17.76        6.40 <
   4   6  26      263.90      314.34       13.50 o
   5   6  26      -11.20        6.19       23.30 <
   1   7  26       74.60      104.30       10.70 o
   2   7  26      115.90      138.94       10.20 o
   3   7  26      213.70      207.36       10.80 o
   4   7  26        7.30        9.54        7.90 <
   0   8  26      937.00      894.48       48.40 o
   1   8  26        9.10       11.22        9.60 <
   2   8  26       18.20       19.64        8.20 <
   3   8  26       29.70       40.11        8.80 o
   4   8  26       50.30      106.16        9.10 o
   5   8  26      -13.60        7.93       21.50 <
   1   9  26     1079.00      993.99       30.10 o
   2   9  26       -2.90        0.36        8.90 <
   3   9  26       14.40       31.80        9.00 <
   4   9  26        4.70       21.17       11.00 <
   5   9  26        9.30        0.04       21.40 <
   0  10  26     1823.30     1679.88       81.80 o
   1  10  26      241.30      241.86       11.40 o
   2  10  26      122.40      112.89        9.60 o
   3  10  26        4.90        9.87        9.00 <
   4  10  26       30.20       36.72       13.30 <
   5  10  26      -21.50        0.88       28.20 <
   1  11  26       -2.00       13.98       11.00 <
   2  11  26      384.40      346.67       14.50 o
   3  11  26       -8.60        7.11        9.00 <
   4  11  26        1.80        0.26        6.70 <
   0  12  26      382.80      349.04       18.40 o
   1  12  26       -3.00        7.06        9.80 <
   2  12  26       27.10       45.55        8.20 o
   3  12  26       56.90       70.81       10.90 o
   4  12  26       -3.20       50.18        7.40 <
   1  13  26       73.20       78.03        9.50 o
   2  13  26       -0.40        1.45       10.00 <
   3  13  26        1.80       15.20       10.30 <
   4  13  26       12.80       46.70        8.60 <
   0  14  26       12.70        4.18       12.20 <
   1  14  26       91.50       91.99       12.90 o
   2  14  26       65.00       64.85       10.10 o
   3  14  26       -9.10        0.76        9.40 <
   4  14  26        5.90        1.03       10.00 <
   1  15  26       80.30       92.20       11.50 o
   2  15  26       47.20       62.26       10.10 o
   3  15  26       -6.40        1.51       10.50 <
   4  15  26      -17.30       29.39       18.60 <
   0  16  26      126.50      155.30       20.40 o
   1  16  26       43.40       68.35       11.70 o
   2  16  26        4.70        0.02        9.00 <
   3  16  26        7.90       13.56        9.10 <
   1  17  26        4.50        2.64       10.30 <
   2  17  26       -9.50        4.30        8.60 <
   3  17  26      -14.10       25.36       16.90 <
   0  18  26       66.70      114.69       15.30 o
   1  18  26        5.90        5.98       10.20 <
   2  18  26        4.90       44.59        7.50 <
   1  19  26       -4.10        0.01        8.40 <
   2  19  26        6.40       46.58        7.70 <
   0  20  26        8.40       18.69       11.40 <
   1  20  26       -9.20       11.11        7.40 <
   1   1  27       67.90       55.48        9.70 o
   2   1  27      501.70      475.79       17.30 o
   3   1  27      224.70      195.86       13.30 o
   4   1  27       34.40       45.35        8.60 o
   5   1  27       94.10       80.36       20.50 o
   0   2  27       54.90       92.30       16.70 o
   1   2  27      642.50      777.36       19.60 o
   2   2  27      144.70      162.87        8.90 o
   3   2  27       54.80       66.56       10.30 o
   4   2  27      245.30      205.14       11.70 o
   5   2  27       12.20        0.34       18.90 <
   1   3  27      109.90      107.19        7.70 o
   2   3  27        6.40        1.75        7.00 <
   3   3  27      150.30      134.23       12.60 o
   4   3  27       26.00        9.13        8.50 o
   5   3  27        1.40       15.26       14.40 <
   0   4  27       76.80       32.40       18.50 o
   1   4  27      820.00      769.32       23.80 o
   2   4  27      145.20      148.19        8.70 o
   3   4  27       22.90       22.60        9.00 <
   4   4  27       -4.40        1.67        8.30 <
   5   4  27      -17.30        0.01       18.60 <
   1   5  27     1502.80     1486.31       36.50 o
   2   5  27       72.20       75.67        6.80 o
   3   5  27      -10.30        0.38       10.00 <
   4   5  27       13.90       33.09       10.10 <
   5   5  27       20.70       59.84       20.80 <
   0   6  27      575.90      522.57       34.50 o
   1   6  27      232.00      251.63       13.40 o
   2   6  27        4.70        4.97        8.10 <
   3   6  27       65.50       69.09       11.10 o
   4   6  27       84.80      118.18        9.80 o
   5   6  27      -17.70        0.00       28.50 <
   1   7  27       79.80       91.05       10.60 o
   2   7  27       82.60       84.46        9.50 o
   3   7  27      222.00      219.27       13.70 o
   4   7  27       27.00       60.22        8.40 o
   0   8  27      222.80      194.07       24.40 o
   1   8  27       72.50       79.23       10.90 o
   2   8  27      101.70       92.36        9.30 o
   3   8  27       19.40       12.16        8.70 <
   4   8  27       -3.80        2.05        8.60 <
   5   8  27       16.40       17.87       22.30 <
   1   9  27       44.50       48.69       11.30 o
   2   9  27       61.80       65.99        8.00 o
   3   9  27        3.20        1.38        9.80 <
   4   9  27        4.90        0.35       11.70 <
   5   9  27       10.70        6.05       22.10 <
   0  10  27      132.30      112.95       22.20 o
   1  10  27       -5.00        2.42        8.60 <
   2  10  27        4.70        4.40        9.10 <
   3  10  27       39.50       44.88        9.80 o
   4  10  27        3.50       17.06       11.70 <
   5  10  27        5.30       16.44       22.70 <
   1  11  27       35.10       23.44       11.90 <
   2  11  27        1.50        3.75        8.30 <
   3  11  27      176.10      197.89       12.40 o
   4  11  27        4.50        8.83        8.80 <
   0  12  27       73.60      103.50       16.20 o
   1  12  27        5.80        0.00        9.70 <
   2  12  27       -4.50        0.04        8.50 <
   3  12  27       21.20       24.86        9.50 <
   4  12  27        5.70        7.55        8.20 <
   1  13  27      237.30      226.02       12.90 o
   2  13  27      149.70      150.59       10.20 o
   3  13  27       23.20        1.36       10.30 <
   4  13  27       -3.90        2.52       10.10 <
   0  14  27       -2.50       25.85       14.60 <
   1  14  27      125.90      124.65       13.40 o
   2  14  27       -4.20        0.00        9.10 <
   3  14  27       12.40       23.36        9.20 <
   4  14  27      -11.30        4.24       11.10 <
   1  15  27       61.20       56.33       10.90 o
   2  15  27       -1.30        5.46        9.60 <
   3  15  27       -3.90        1.97       11.60 <
   0  16  27       -9.20        8.07       14.40 <
   1  16  27       -4.20        9.34       10.40 <
   2  16  27       21.60       26.74       10.20 <
   3  16  27       11.30        5.20        9.10 <
   1  17  27       11.00       16.05       10.00 <
   2  17  27       -4.40        2.42        7.50 <
   3  17  27       53.00       98.32       23.50 <
   0  18  27        2.10        1.11       10.90 <
   1  18  27       -3.20        4.08        8.10 <
   2  18  27        7.30        1.93        8.20 <
   1  19  27       -3.20        3.24        8.80 <
   2  19  27       13.60        9.30        9.50 <
   0  20  27       -3.40       27.52        8.50 <
   1   0  28       81.20      112.36       10.60 o
   2   0  28      152.80      157.71       13.70 o
   3   0  28       20.50       59.22       16.20 <
   4   0  28      199.20      176.42       17.20 o
   5   0  28      -16.20        0.82       18.20 <
   1   1  28      258.50      243.22        9.20 o
   2   1  28      138.60      140.56        8.00 o
   3   1  28      151.30      159.27       12.20 o
   4   1  28        7.10        1.33        8.50 <
   5   1  28        9.10       15.50       18.60 <
   0   2  28      939.80     1015.98       50.60 o
   1   2  28       -9.60        2.13        8.00 <
   2   2  28       63.30       46.53        7.80 o
   3   2  28      306.50      270.97       13.00 o
   4   2  28      313.50      279.09       12.60 o
   5   2  28       18.10        1.87       20.50 <
   1   3  28        1.20        1.29        6.00 <
   2   3  28        4.70        3.46        6.40 <
   3   3  28        3.90        6.55       10.60 <
   4   3  28       -9.00        0.23        8.70 <
   5   3  28       18.10        0.16       18.70 <
   0   4  28       10.80       22.62        6.50 <
   1   4  28        3.00        0.20        6.70 <
   2   4  28       94.00       78.32        7.70 o
   3   4  28       70.10       68.31        9.60 o
   4   4  28      129.20      134.97       11.30 o
   5   4  28        4.70       10.39       19.80 <
   1   5  28       23.90       20.61       13.60 <
   2   5  28      547.40      581.70       17.20 o
   3   5  28        5.30       21.24        9.40 <
   4   5  28        8.50        7.68       10.80 <
   5   5  28      -19.50       11.78       23.50 <
   0   6  28      340.60      308.75       27.60 o
   1   6  28       10.00       10.39       10.40 <
   2   6  28      626.60      578.51       19.80 o
   3   6  28       -5.10        1.36        9.40 <
   4   6  28       39.00       68.93        8.50 o
   1   7  28        7.30       11.50        9.80 <
   2   7  28       -2.50        5.10        7.70 <
   3   7  28       12.70       20.67       10.40 <
   4   7  28        1.30        0.62        8.80 <
   0   8  28      101.80      101.91       21.30 o
   1   8  28       17.10        1.04        9.60 <
   2   8  28        4.70        9.71        7.80 <
   3   8  28       76.80       72.03       10.40 o
   4   8  28        3.00        1.49        8.90 <
   5   8  28      -13.20        9.35       24.40 <
   1   9  28       59.30       45.66       10.60 o
   2   9  28      436.00      418.40       14.80 o
   3   9  28        8.10        5.94        9.40 <
   4   9  28       -1.10        5.09       10.50 <
   5   9  28       42.00       75.88       25.50 <
   0  10  28      282.60      257.33       20.20 o
   1  10  28        2.60        4.34       11.10 <
   2  10  28      126.30      114.87       10.00 o
   3  10  28       -1.20        7.45        8.70 <
   4  10  28        4.90        4.80        9.20 <
   1  11  28        2.10        2.40        9.00 <
   2  11  28       95.90      126.32        9.50 o
   3  11  28       -8.30        0.00        9.10 <
   4  11  28       -5.10       25.68        8.50 <
   0  12  28      453.90      494.08       26.10 o
   1  12  28       22.00       40.19        9.10 <
   2  12  28      106.00      134.51       10.60 o
   3  12  28        5.20        4.76        8.60 <
   4  12  28      -16.50        4.00        8.40 <
   1  13  28        6.70       22.10       10.50 <
   2  13  28        9.10        1.77        8.80 <
   3  13  28        8.70        0.75       10.00 <
   4  13  28        7.50       27.17       10.50 <
   0  14  28       20.20       42.98       14.70 <
   1  14  28       -8.90        6.82        9.80 <
   2  14  28       24.40       26.58        9.20 <
   3  14  28       26.50       23.34       10.80 <
   4  14  28       26.10        2.66       24.40 <
   1  15  28       -1.70        6.08       10.60 <
   2  15  28       -6.60        7.38       10.10 <
   3  15  28        8.00        1.49        8.90 <
   0  16  28      -19.60        3.00       14.50 <
   1  16  28       37.40       55.28       11.00 o
   2  16  28        1.30        4.21       10.20 <
   3  16  28       14.00       45.11       10.50 <
   1  17  28       -1.90        0.21        8.10 <
   2  17  28       10.70       10.05       12.90 <
   0  18  28       33.00      120.62       11.30 <
   1  18  28       -0.50        4.62        8.90 <
   2  18  28       -3.60        0.24       13.60 <
   1  19  28       30.90        0.06        7.90 o
   1   1  29       48.90       34.11        8.70 o
   2   1  29       40.10       70.35        7.80 o
   3   1  29      182.70      166.28       17.70 o
   4   1  29       -1.90        1.52        9.20 <
   5   1  29       30.20       83.78       16.00 <
   0   2  29        4.20        7.62       16.00 <
   1   2  29      157.20      161.79       12.10 o
   2   2  29       52.60       66.20        7.90 o
   3   2  29      -11.20        3.53        8.90 <
   4   2  29       24.80       32.48        9.00 <
   5   2  29        0.30        2.60       19.10 <
   1   3  29       82.80       69.54        7.60 o
   2   3  29       -3.10        0.41        7.30 <
   3   3  29        8.20        2.70        9.40 <
   4   3  29       45.00       41.31        8.90 o
   5   3  29        5.30        0.68       19.10 <
   0   4  29       54.30       36.81        8.30 o
   1   4  29       -1.90        8.70        7.40 <
   2   4  29      119.80      119.97        9.10 o
   3   4  29       50.90       52.44        9.00 o
   4   4  29        6.90       13.89       10.30 <
   5   4  29      -16.20        0.61       29.60 <
   1   5  29      304.30      261.28       19.20 o
   2   5  29       12.00        4.36       10.00 <
   3   5  29       19.00       17.33       11.60 <
   4   5  29        9.30       18.05       11.40 <
   0   6  29      235.60      224.11       17.90 o
   1   6  29        2.90        0.10        8.70 <
   2   6  29      136.70      141.70        9.80 o
   3   6  29      122.20      108.46       10.50 o
   4   6  29       -7.50        1.03        8.60 <
   1   7  29       28.60       30.82        9.00 o
   2   7  29       13.40        3.53        8.60 <
   3   7  29       59.90       68.68       11.10 o
   4   7  29        7.40       26.69        8.60 <
   0   8  29       34.30       39.06       13.70 <
   1   8  29       37.90       38.48        8.80 o
   2   8  29       69.10       91.32        8.10 o
   3   8  29       15.40       10.71        8.90 <
   4   8  29        1.30        3.90        8.50 <
   5   8  29      -23.90        1.80       21.50 <
   1   9  29       78.80       75.86       11.20 o
   2   9  29       56.50       81.19        9.70 o
   3   9  29       -2.40        0.62        8.70 <
   4   9  29       27.10       44.71       11.10 <
   0  10  29        5.50        2.03       15.10 <
   1  10  29       13.60       17.64       10.70 <
   2  10  29       16.10        0.51        8.70 <
   3  10  29        9.40        0.00        8.70 <
   4  10  29        6.70       28.55        8.50 <
   1  11  29      129.70      122.55       11.30 o
   2  11  29        2.70       18.71        8.30 <
   3  11  29        4.40        2.22        8.80 <
   4  11  29        8.80       22.64        9.50 <
   0  12  29       -8.30        0.82       15.10 <
   1  12  29        0.80        6.22       10.60 <
   2  12  29       -1.50        0.40        7.90 <
   3  12  29        9.40       13.37        8.90 <
   4  12  29       -4.50       21.67        6.90 <
   1  13  29        3.60       18.37       10.10 <
   2  13  29      -13.80        0.33        8.70 <
   3  13  29        2.70        0.38        8.40 <
   4  13  29       -1.50       29.16       11.70 <
   0  14  29        5.60        2.02       15.30 <
   1  14  29       11.10        9.89       10.20 <
   2  14  29       -1.30        0.09        8.90 <
   3  14  29       -0.90        6.52       11.20 <
   1  15  29        7.20        2.74       12.40 <
   2  15  29        2.10        0.96       10.30 <
   3  15  29        7.70       27.53        9.20 <
   0  16  29       37.90       62.07       13.30 <
   1  16  29       17.40        0.15       12.60 <
   2  16  29        6.70        8.17       13.30 <
   1  17  29       -1.00        2.39        5.70 <
   2  17  29      -10.70        7.21       15.20 <
   0  18  29        8.00        2.80        8.20 <
   1  18  29       -4.30       15.41        6.90 <
   2  18  29      -44.30        1.29       31.30 <
   1  19  29        6.20        3.51       11.40 <
   1   0  30       27.80       29.66       14.30 <
   2   0  30       47.40       48.35       16.60 <
   3   0  30        9.10       22.80       13.10 <
   4   0  30       66.10       53.41       13.50 o
   5   0  30       16.90        0.74       25.10 <
   1   1  30       46.00       46.36        8.30 o
   2   1  30      144.00      157.27        9.60 o
   3   1  30       56.00       56.57        9.80 o
   4   1  30       41.70       41.60        9.20 o
   5   1  30       41.50       53.26       34.60 <
   0   2  30      375.20      339.26       29.50 o
   1   2  30      116.50      134.36        9.10 o
   2   2  30       14.80        9.00        6.80 <
   3   2  30        5.90        8.72        8.50 <
   4   2  30       57.20       49.85        9.00 o
   5   2  30       -2.90       12.89       25.80 <
   1   3  30       54.20       52.44        7.80 o
   2   3  30       -1.40        0.67        7.20 <
   3   3  30      107.30      110.53        9.90 o
   4   3  30        0.00        6.88       10.80 <
   5   3  30       11.30        3.73       25.60 <
   0   4  30      232.60      198.51       12.10 o
   1   4  30        2.80        4.57        9.00 <
   2   4  30       62.70       58.86        9.80 o
   3   4  30      134.70      135.98       10.70 o
   4   4  30       20.00       32.17       11.00 <
   1   5  30        2.70        2.13       13.70 <
   2   5  30       -2.60        0.18        9.50 <
   3   5  30      113.10      122.81       12.00 o
   4   5  30        6.50        0.50       11.30 <
   0   6  30       73.80       84.11       15.10 o
   1   6  30       85.40       85.07       11.10 o
   2   6  30       73.80       65.59        8.60 o
   3   6  30        3.50        5.62       10.10 <
   4   6  30        1.00        4.60        9.40 <
   1   7  30        6.00       20.93       10.80 <
   2   7  30       25.60       33.95        8.80 <
   3   7  30       44.30       57.04       10.60 o
   4   7  30       -1.00       32.78        8.90 <
   0   8  30       79.70      101.39       16.90 o
   1   8  30       18.60       42.18       10.00 <
   2   8  30        3.30        1.06        7.30 <
   3   8  30       47.80       70.15        9.70 o
   4   8  30        5.90       17.48        9.70 <
   1   9  30      143.00      164.01       12.80 o
   2   9  30       10.90       24.33        8.50 <
   3   9  30       -5.00        2.42        8.70 <
   4   9  30       -3.40        8.34        8.30 <
   0  10  30      -12.10        0.95       14.50 <
   1  10  30       61.30       52.80       10.20 o
   2  10  30       48.10       54.20        8.70 o
   3  10  30        9.50       29.06        9.50 <
   4  10  30       13.00       47.23        9.00 <
   1  11  30       48.90       41.33       10.00 o
   2  11  30        0.40        5.28        6.30 <
   3  11  30       -3.10        2.24        8.90 <
   4  11  30       -5.10        0.35       10.30 <
   0  12  30       13.40       14.47       13.80 <
   1  12  30        0.10       16.66       10.20 <
   2  12  30        9.20        0.02        7.00 <
   3  12  30       74.20      147.37        9.80 o
   4  12  30      105.80        1.75       19.60 o
   1  13  30       -6.00        0.92        9.60 <
   2  13  30       14.50       48.21        8.60 <
   3  13  30        5.60        6.82        8.30 <
   0  14  30        1.50        0.01       15.00 <
   1  14  30        2.30        0.03       12.30 <
   2  14  30        5.80        7.94        9.10 <
   3  14  30      -16.30        0.48       10.90 <
   1  15  30       20.70       35.23        9.60 <
   2  15  30       20.80        1.75       14.40 <
   3  15  30        1.30       15.98        5.70 <
   0  16  30       11.00       16.82       13.00 <
   1  16  30        4.40        2.60        9.20 <
   2  16  30        1.20       21.11       13.30 <
   1  17  30       -2.70        1.47       10.40 <
   2  17  30       46.80       23.66       31.90 <
   0  18  30        2.10        0.01        5.30 <
   1  18  30      -11.50       13.86        4.60 <
   1   1  31      259.30      250.59       14.20 o
   2   1  31       13.30       19.42        8.60 <
   3   1  31       31.60        6.46        8.50 o
   4   1  31       17.60        7.38        9.30 <
   5   1  31       13.80        0.82       28.50 <
   0   2  31      388.00      456.67       30.60 o
   1   2  31      172.60      180.35        9.20 o
   2   2  31       35.60       33.90        6.90 o
   3   2  31       23.50       16.27       10.20 <
   4   2  31       57.40       77.62       12.10 o
   1   3  31       57.70       86.57        6.60 o
   2   3  31       26.70       26.69        8.80 o
   3   3  31        4.00        0.03       10.10 <
   4   3  31       -0.40        0.03       11.20 <
   0   4  31       -5.90        7.60       18.80 <
   1   4  31      113.20      138.53       10.30 o
   2   4  31       67.90       59.09        9.00 o
   3   4  31       32.80       28.68        9.40 o
   4   4  31       48.60       54.12       11.50 o
   1   5  31       -4.20        0.09        8.00 <
   2   5  31        1.20        6.98        7.60 <
   3   5  31       36.60       48.63       10.20 o
   4   5  31        8.70       10.44       11.10 <
   0   6  31      203.50      158.12       26.90 o
   1   6  31      198.80      197.38       13.00 o
   2   6  31        4.80        2.82        8.70 <
   3   6  31       47.80       52.06       11.60 o
   4   6  31        6.20        9.14        8.90 <
   1   7  31       85.50       86.81       11.80 o
   2   7  31        7.90       15.09        7.90 <
   3   7  31       -5.60        0.24        9.10 <
   4   7  31        6.40       15.82        9.50 <
   0   8  31       76.80       67.35       18.20 o
   1   8  31       -0.70        4.73        9.70 <
   2   8  31       51.10       64.71        8.20 o
   3   8  31       17.40       38.38        9.30 <
   4   8  31       -9.00       12.53        8.60 <
   1   9  31       10.00       12.33       10.00 <
   2   9  31       -1.40        0.17        8.30 <
   3   9  31       32.50       37.03       10.00 o
   4   9  31        3.50       25.43        9.20 <
   0  10  31       46.60       86.37       13.20 o
   1  10  31        3.10        8.62        9.60 <
   2  10  31       30.20       50.92        8.70 o
   3  10  31       11.60       20.11        8.10 <
   4  10  31       -7.90        0.84        9.00 <
   1  11  31      153.70      164.46       12.00 o
   2  11  31       29.30       74.76        7.30 o
   3  11  31       24.90        7.07       10.50 <
   4  11  31       -4.90        0.23       13.50 <
   0  12  31        0.90        0.11       14.80 <
   1  12  31       18.40       13.92       10.30 <
   2  12  31       11.20       11.93        6.50 <
   3  12  31        4.10        4.22        6.60 <
   4  12  31       21.70        1.70       26.00 <
   1  13  31       16.10       41.74        9.70 <
   2  13  31       -7.80        1.40        7.10 <
   3  13  31       -4.20        7.30        7.00 <
   0  14  31       41.20       23.53       16.20 <
   1  14  31        3.10        4.26        9.30 <
   2  14  31        9.90       11.54        8.90 <
   3  14  31       36.10       55.73       13.70 <
   1  15  31       -4.60        8.27        9.20 <
   2  15  31       35.60       28.75       14.80 <
   3  15  31       -4.90       16.52       25.10 <
   0  16  31        6.40       10.75       12.90 <
   1  16  31       -1.20        1.63        9.40 <
   2  16  31      -30.90        2.38       17.40 <
   1  17  31       -1.30        7.97        6.50 <
   0  18  31        1.40        2.41        6.40 <
   0   0  32       -5.30        3.44       13.90 <
   1   0  32       54.80       35.49       15.20 o
   2   0  32      118.20      139.44       13.70 o
   3   0  32        5.30        0.07       12.30 <
   4   0  32        1.50        1.61       11.70 <
   1   1  32        2.70        0.16        9.50 <
   2   1  32       50.00       59.63        9.60 o
   3   1  32       11.10       14.39        8.90 <
   4   1  32       39.00       44.70       11.40 o
   0   2  32      463.60      460.32       30.00 o
   1   2  32       21.30       14.71        7.70 <
   2   2  32        1.20       13.83        7.20 <
   3   2  32       17.80       19.84       11.80 <
   4   2  32       21.30       37.13       11.10 <
   1   3  32       33.00       30.09        8.80 o
   2   3  32       -3.20        0.00        9.30 <
   3   3  32       64.30       70.67       10.70 o
   4   3  32       -3.90        3.24       15.50 <
   0   4  32       11.10       11.48       19.00 <
   1   4  32       12.90        4.38        9.30 <
   2   4  32        6.10        6.51        8.90 <
   3   4  32       -2.30        7.63       10.30 <
   4   4  32        8.90       12.55       10.70 <
   1   5  32        4.60       14.31        8.20 <
   2   5  32      143.20      171.24       10.10 o
   3   5  32       -0.80        0.38       10.80 <
   4   5  32       -0.10       11.79       11.30 <
   0   6  32      264.50      235.02       28.80 o
   1   6  32        1.60        2.50        8.30 <
   2   6  32       78.40       86.09        9.80 o
   3   6  32       -1.40        1.57       10.00 <
   4   6  32       10.50        7.47        9.10 <
   1   7  32      178.30      153.82       12.30 o
   2   7  32       -4.30        0.56        8.20 <
   3   7  32       29.30       23.56        9.80 o
   4   7  32       -2.20        3.19       12.20 <
   0   8  32       18.50       42.93       17.30 <
   1   8  32        2.90        6.06        9.40 <
   2   8  32       57.60       71.77        8.50 o
   3   8  32        1.50        4.54        8.70 <
   4   8  32       13.40        1.41       17.00 <
   1   9  32       18.90       36.52        9.40 <
   2   9  32       93.90      116.82        9.40 o
   3   9  32        4.00       20.42        8.00 <
   4   9  32       -0.40       38.49       10.50 <
   0  10  32        4.60        0.62       11.70 <
   1  10  32       -8.90        0.13        8.80 <
   2  10  32        0.60        0.04        8.00 <
   3  10  32       10.60       14.39        7.90 <
   4  10  32        5.60        9.30        9.40 <
   1  11  32       36.70       30.18       10.10 o
   2  11  32        3.70       13.79        6.40 <
   3  11  32       -0.70       29.04        6.70 <
   0  12  32       19.20        0.24       14.80 <
   1  12  32        6.20        1.78        9.70 <
   2  12  32        3.60        2.23        6.00 <
   3  12  32       -3.10        0.52        6.70 <
   1  13  32        1.20        3.15        8.10 <
   2  13  32       20.90        0.29        6.30 o
   3  13  32       10.30       54.21        7.30 <
   0  14  32       59.10       59.17       16.40 o
   1  14  32       -5.70        1.09        8.50 <
   2  14  32        6.90       18.28        6.20 <
   3  14  32        3.00        0.40        8.10 <
   1  15  32       13.60        7.80       11.00 <
   2  15  32       23.70        2.11       17.20 <
   0  16  32       -1.30       24.88       12.30 <
   1  16  32       -0.20        2.61        8.60 <
   1  17  32       -7.90        7.76        7.20 <
   1   1  33       25.50       14.86        9.30 <
   2   1  33        4.60        0.00        6.90 <
   3   1  33        4.10        3.06       10.20 <
   4   1  33      -13.30        0.29       11.70 <
   0   2  33      285.50      254.37       14.20 o
   1   2  33       15.60       25.45       12.00 <
   2   2  33      133.00      136.58        9.90 o
   3   2  33       22.80       15.87       11.20 <
   4   2  33       14.20       32.66       11.10 <
   1   3  33        3.30        0.97        8.90 <
   2   3  33       12.90       13.15        8.90 <
   3   3  33       15.30        8.99       10.90 <
   4   3  33      -14.60        0.11       12.40 <
   0   4  33       15.30       28.32       14.60 <
   1   4  33        6.80        6.86        9.50 <
   2   4  33       -5.60        6.21        7.50 <
   3   4  33       24.90       26.24       10.50 <
   4   4  33       -1.30        0.00       13.10 <
   1   5  33       18.40       25.61        8.30 <
   2   5  33       -0.60        1.10        8.60 <
   3   5  33        5.30        4.87        8.90 <
   4   5  33       19.70        8.71       12.30 <
   0   6  33       -0.10       12.96        5.20 <
   1   6  33       -6.90        1.15        5.30 <
   2   6  33       31.10       37.55        8.30 o
   3   6  33        3.00       16.18        6.40 <
   4   6  33       10.70        3.30       13.90 <
   1   7  33        0.00        4.43        7.80 <
   2   7  33       18.10       29.37        8.30 <
   3   7  33        4.40        8.44        8.50 <
   4   7  33       13.10       11.55       14.80 <
   0   8  33       49.60       64.22       11.90 o
   1   8  33       44.10       43.72        9.70 o
   2   8  33       12.50        2.19        8.20 <
   3   8  33       11.30       32.71        7.80 <
   4   8  33       48.30       66.57       21.60 <
   1   9  33       16.70        6.04       11.20 <
   2   9  33       39.90       58.96        7.90 o
   3   9  33        3.70        2.63        5.90 <
   4   9  33       -5.00        1.42        8.90 <
   0  10  33        3.20        1.86       11.90 <
   1  10  33       20.60       32.41        8.50 <
   2  10  33       17.40       36.43        6.90 <
   3  10  33       -0.80        2.06        5.80 <
   1  11  33        3.00        0.21        9.60 <
   2  11  33       -1.20       14.64        7.40 <
   3  11  33       21.30       28.44       10.30 <
   0  12  33        6.50        0.26       14.90 <
   1  12  33       -0.90        0.08        8.00 <
   2  12  33        6.30        7.65        6.90 <
   3  12  33       -1.30       17.76        7.10 <
   1  13  33        8.70       13.17        6.70 <
   2  13  33        1.60        9.93        5.70 <
   3  13  33        3.60        9.46        7.10 <
   0  14  33      116.40      146.04       17.40 o
   1  14  33        7.70        5.62        7.20 <
   2  14  33       17.30       56.38        8.00 <
   1  15  33        2.70       14.39       10.50 <
   2  15  33        2.00        1.22       12.50 <
   0  16  33       -7.70       99.13       13.10 <
   1  16  33        2.50       10.73       10.50 <
   0   0  34       -3.50       11.19       15.20 <
   1   0  34       65.40       64.69       15.80 o
   2   0  34       56.40       53.81       14.10 o
   3   0  34       -3.70        2.48       19.60 <
   4   0  34       13.20        2.97       19.20 <
   1   1  34       47.60       55.58        8.80 o
   2   1  34       15.30        9.72        7.40 <
   3   1  34        4.00       14.28        9.30 <
   4   1  34      -10.70        2.09       15.40 <
   0   2  34        8.60        7.17       16.10 <
   1   2  34        7.20        5.85       11.10 <
   2   2  34       16.10        9.44        7.90 <
   3   2  34       -1.60        1.07        9.30 <
   4   2  34       16.80        0.02       12.20 <
   1   3  34      325.80      299.38       14.10 o
   2   3  34      -10.70        7.29        8.60 <
   3   3  34       79.90       88.27       10.30 o
   4   3  34       36.80       23.03       13.00 <
   0   4  34       -9.80        2.44       14.90 <
   1   4  34        5.30        0.66        9.40 <
   2   4  34        5.10        9.27        9.00 <
   3   4  34       31.90       82.62        6.40 o
   4   4  34        8.20        2.52       13.30 <
   1   5  34       36.30       62.33        8.30 o
   2   5  34       -4.00        2.57        8.40 <
   3   5  34        0.70        2.35        5.20 <
   4   5  34        7.20        4.53       12.90 <
   0   6  34        8.10       75.52        4.50 <
   1   6  34       18.40       54.70        7.10 <
   2   6  34       29.40       54.26        8.10 o
   3   6  34        5.40        0.01        6.90 <
   4   6  34       -3.30        0.73       17.50 <
   1   7  34       13.10       18.19        7.50 <
   2   7  34        9.00        6.36        9.00 <
   3   7  34       31.90       86.44        8.70 o
   4   7  34      -30.70       10.22       26.90 <
   0   8  34        6.50        1.11       12.20 <
   1   8  34        7.00       20.82        8.00 <
   2   8  34        3.50        8.30        8.80 <
   3   8  34        5.90       30.95        6.00 <
   1   9  34       91.10      134.89        9.70 o
   2   9  34       10.00       11.80        7.70 <
   3   9  34        1.20       36.16        5.60 <
   0  10  34        4.50        4.28       10.90 <
   1  10  34       -2.10        7.42        7.90 <
   2  10  34       -0.30        3.81        5.80 <
   3  10  34       -5.00        5.03        5.70 <
   1  11  34       27.20       54.53        9.20 o
   2  11  34        5.10        3.83        6.90 <
   3  11  34        0.90        1.10        7.40 <
   0  12  34        3.70        0.99       15.70 <
   1  12  34       14.10       10.12        8.80 <
   2  12  34       -1.50        6.16        4.40 <
   3  12  34       -4.20       43.29        8.70 <
   1  13  34        8.50        5.19        6.00 <
   2  13  34       -0.50        7.56        6.10 <
   0  14  34       -1.60        5.12       24.70 <
   1  14  34       -0.10        1.74        5.10 <
   2  14  34        9.30        9.43        7.70 <
   1  15  34        7.10        0.45       15.60 <
   0  16  34       -5.20        1.15       11.20 <
   1   1  35       28.00       50.51       10.80 <
   2   1  35        5.80        2.73        7.50 <
   3   1  35       12.90       10.08       15.20 <
   4   1  35       -1.60        5.54       16.40 <
   0   2  35       33.90       27.03       17.40 <
   1   2  35        7.90        3.64       10.10 <
   2   2  35      150.50      140.47        9.10 o
   3   2  35       -0.20        0.00       11.10 <
   4   2  35       11.80       25.82       13.70 <
   1   3  35        8.00        2.29        8.30 <
   2   3  35       31.00       36.58        8.70 o
   3   3  35       19.00       20.84       11.90 <
   4   3  35      -13.50        0.34       12.90 <
   0   4  35      346.30      350.13       19.90 o
   1   4  35        6.90        0.55        8.00 <
   2   4  35        2.20       11.03        8.10 <
   3   4  35       -5.20        0.74        5.50 <
   4   4  35      -19.60        8.13       26.20 <
   1   5  35       17.60       28.95        7.50 <
   2   5  35       -1.90        0.08        8.80 <
   3   5  35       -3.50        0.15        6.80 <
   4   5  35       -3.70        9.54       26.60 <
   0   6  35       45.70       26.01       19.30 <
   1   6  35       -2.00        2.18        6.60 <
   2   6  35       27.20       50.69        8.60 o
   3   6  35       -3.10        0.41        7.80 <
   4   6  35       19.30       10.42       27.30 <
   1   7  35       -5.20        6.11        7.10 <
   2   7  35        3.20        5.91        9.20 <
   3   7  35        3.30        3.10        6.10 <
   0   8  35        7.70        4.30       11.20 <
   1   8  35       -2.10        7.81        6.00 <
   2   8  35        0.30        0.76        7.30 <
   3   8  35      -10.30        9.47        5.40 <
   1   9  35        6.00       22.74        6.50 <
   2   9  35       -1.70        3.85        6.40 <
   3   9  35        2.40        2.97        5.50 <
   0  10  35       -5.50        4.93       11.10 <
   1  10  35        0.80        8.93        6.70 <
   2  10  35       -0.90       26.62        5.10 <
   3  10  35       -0.50        1.10        5.50 <
   1  11  35        2.70       26.75        5.70 <
   2  11  35        0.30       63.13        4.00 <
   3  11  35        1.80       21.46        8.40 <
   0  12  35       25.00       35.46       15.60 <
   1  12  35        7.00       17.95        6.40 <
   2  12  35       -2.00        3.60        4.00 <
   1  13  35       -6.10        0.83        5.50 <
   2  13  35        4.10       23.04        5.50 <
   1  14  35        4.60        5.11        7.40 <
   1  15  35        5.50       22.35       10.30 <
   1   0  36       21.80        3.87       20.90 <
   2   0  36       18.50       57.59       16.80 <
   3   0  36       25.10       27.68       16.00 <
   1   1  36       80.20       83.95       11.80 o
   2   1  36        5.00        0.80        8.10 <
   3   1  36       13.60        7.33       13.20 <
   0   2  36       66.50       94.51       12.80 o
   1   2  36       12.20       11.20        9.00 <
   2   2  36       16.80       23.97        7.70 <
   3   2  36       -2.70        6.53       15.00 <
   1   3  36       15.90       19.03        9.30 <
   2   3  36       -6.10        1.16        8.00 <
   3   3  36       11.60        0.53       16.80 <
   0   4  36       24.20        4.13       14.20 <
   1   4  36        3.90        1.90       10.10 <
   2   4  36       20.90       21.94        9.50 <
   3   4  36       -8.00        0.26        7.10 <
   1   5  36        1.20        8.63        6.80 <
   2   5  36       12.40        5.83        9.40 <
   3   5  36        7.20       21.66        7.10 <
   0   6  36      111.50      122.76       16.00 o
   1   6  36       13.20       26.38        6.40 <
   2   6  36       50.50       77.30        8.80 o
   3   6  36       19.10       50.28        9.10 <
   1   7  36       -2.20       25.97        5.70 <
   2   7  36       22.70       35.15        8.10 <
   3   7  36       18.20       29.05       17.40 <
   0   8  36       13.60       20.94       12.30 <
   1   8  36       -0.20        0.16        6.10 <
   2   8  36        3.00        5.42        6.40 <
   3   8  36       -1.10        6.35       10.40 <
   1   9  36        6.30        0.79        8.20 <
   2   9  36        4.40        0.06        7.20 <
   3   9  36       -6.50        1.81        8.70 <
   0  10  36       29.00       53.49       12.70 <
   1  10  36       -5.00        0.31        5.90 <
   2  10  36       -4.10       11.13        5.90 <
   3  10  36       -7.70        4.85       11.00 <
   1  11  36       -2.70        3.77        4.80 <
   2  11  36        0.20        7.40        4.00 <
   0  12  36        0.50        4.20       11.50 <
   1  12  36       -9.10        2.27        4.70 <
   2  12  36        9.40        0.95        3.80 <
   1  13  36        5.10       41.03        5.40 <
   2  13  36       -1.20        2.26        9.20 <
   1  14  36       -1.10        0.05        8.70 <
   1   1  37      175.30      154.12       14.40 o
   2   1  37       25.80       19.51       11.40 <
   3   1  37       40.00       42.14       15.50 <
   0   2  37       14.20        1.68       14.90 <
   1   2  37        3.60        0.39        9.20 <
   2   2  37        3.40        2.40       15.40 <
   3   2  37       -6.90       16.07       15.60 <
   1   3  37       17.30       13.66        9.50 <
   2   3  37        2.90        0.07        9.80 <
   3   3  37       23.30       26.50       15.30 <
   0   4  37       10.30        0.59       14.80 <
   1   4  37        2.30        3.31        9.80 <
   2   4  37       -3.70        0.76       11.20 <
   3   4  37        8.00        9.17        8.70 <
   1   5  37       16.60       38.05        7.20 <
   2   5  37       16.40        0.46       11.40 <
   3   5  37        6.20        7.12        8.80 <
   0   6  37       48.60       45.07       14.70 o
   1   6  37        4.50        2.38        7.10 <
   2   6  37        3.50        0.16        9.30 <
   3   6  37       -5.00        0.46        8.00 <
   1   7  37       -0.30       29.76        6.20 <
   2   7  37       -1.70        0.42        7.70 <
   3   7  37       27.50        7.24       32.30 <
   0   8  37        8.00        0.38       12.20 <
   1   8  37        5.50       20.45        5.40 <
   2   8  37        0.30       21.24        6.30 <
   3   8  37      -11.80       10.30       21.70 <
   1   9  37        6.00       10.73        5.10 <
   2   9  37       -2.10        2.15        6.70 <
   3   9  37       -4.10        1.17        8.50 <
   0  10  37        1.40        0.10       11.00 <
   1  10  37       -6.40        1.23        5.40 <
   2  10  37       -3.20        6.10        4.20 <
   1  11  37        0.80        4.06        4.70 <
   2  11  37        0.40        0.03        4.40 <
   0  12  37       11.80        1.12       16.10 <
   1  12  37        1.90        2.27        4.40 <
   2  12  37        2.40        0.00        4.80 <
   1  13  37       -2.90       35.87        5.80 <
   0  14  37       -5.10        0.00       10.10 <
   0   0  38       -6.40        0.34       22.30 <
   1   0  38       17.10        9.34       19.40 <
   2   0  38      -12.20        1.32       26.70 <
   1   1  38        4.40        4.20        9.70 <
   2   1  38        9.10        5.03       15.80 <
   0   2  38       26.80       31.11       15.60 <
   1   2  38        1.70        0.36       10.30 <
   2   2  38       -1.20       17.38       13.60 <
   1   3  38        0.90        0.11        9.00 <
   2   3  38       10.10       19.34       11.80 <
   0   4  38       37.50       33.43       15.40 <
   1   4  38      -11.70        1.98        9.10 <
   2   4  38       35.20       40.56       10.00 o
   3   4  38       -4.30       30.20        8.30 <
   1   5  38        8.80       18.21        6.90 <
   2   5  38       12.50        1.41       12.10 <
   3   5  38       -2.00       21.04        8.90 <
   0   6  38       12.60       13.37       14.50 <
   1   6  38        3.40        4.66        6.30 <
   2   6  38       13.70       11.98       10.00 <
   3   6  38       -2.10        2.74        8.90 <
   1   7  38        1.60        0.79        7.50 <
   2   7  38      -20.30        0.33       10.70 <
   3   7  38      -23.60       26.07       28.40 <
   0   8  38      -13.70        2.44       11.40 <
   1   8  38        0.50        1.57        4.30 <
   2   8  38        1.20        0.84        7.30 <
   3   8  38       26.90        1.55       32.00 <
   1   9  38        4.10        5.37        4.40 <
   2   9  38        1.00        4.11        5.50 <
   0  10  38       44.50      145.16       12.30 o
   1  10  38       11.50       15.35        4.60 <
   2  10  38        5.40       57.04        4.80 <
   1  11  38        0.00        7.01        4.40 <
   2  11  38        1.10        0.40        4.80 <
   0  12  38       -3.20        2.58       10.30 <
   1  12  38       -7.60        1.49        6.30 <
   1   1  39        6.60        1.00        9.90 <
   2   1  39       -1.10        0.21       16.20 <
   0   2  39        2.60       10.36       15.90 <
   1   2  39       15.60       18.06       10.60 <
   2   2  39        0.80       19.39       14.00 <
   1   3  39        7.60       11.06        9.70 <
   2   3  39       -0.40        0.09       14.30 <
   0   4  39      -12.00        6.83       13.50 <
   1   4  39        6.90        0.75       10.20 <
   2   4  39       11.30        6.28       16.60 <
   3   4  39        4.50        8.34        7.00 <
   1   5  39       18.30       32.70       10.80 <
   2   5  39       -0.80       11.15       16.30 <
   3   5  39        6.70        8.25        9.60 <
   0   6  39        2.60        0.56       12.30 <
   1   6  39       -1.70        0.17        6.60 <
   2   6  39       51.80       20.81       20.50 <
   3   6  39       -8.10        0.62        9.40 <
   1   7  39        3.00        7.57        4.80 <
   2   7  39        8.40        4.10       18.80 <
   0   8  39       -2.50        2.49        9.30 <
   1   8  39        2.30        0.01        5.50 <
   2   8  39        4.60       11.79        6.90 <
   1   9  39        4.50        5.95        4.10 <
   2   9  39       -1.40        3.41        5.50 <
   0  10  39       -5.80        7.69       10.70 <
   1  10  39       -5.80        0.56        4.10 <
   2  10  39       -2.50       11.70        4.90 <
   1  11  39        7.20       21.25        4.50 <
   0  12  39       17.10       30.51       14.50 <
   1  12  39        4.30        3.79       13.30 <
   0   0  40       92.70       43.73       20.40 o
   1   0  40       14.50       12.54       15.80 <
   2   0  40       14.80        2.05       19.70 <
   1   1  40       -0.40        0.77       12.00 <
   2   1  40       33.30       10.08       20.10 <
   0   2  40       -5.90       16.67       16.00 <
   1   2  40       12.00        8.54        9.30 <
   2   2  40       -5.60        0.04       15.70 <
   1   3  40       -0.90        9.72       11.20 <
   2   3  40       -6.80       10.14       13.60 <
   0   4  40        9.00        0.50       16.70 <
   1   4  40        3.10       11.63       12.90 <
   2   4  40        3.40        2.05       17.30 <
   3   4  40       -4.70        2.53        6.90 <
   1   5  40       14.80        5.39       13.90 <
   2   5  40       -7.70        0.74       15.10 <
   0   6  40        7.70       11.00       26.20 <
   1   6  40       -1.90        1.66        5.10 <
   2   6  40       12.60       33.45        9.40 <
   1   7  40        6.80       48.72        5.60 <
   2   7  40        3.40        3.97        9.70 <
   0   8  40        3.10        1.41       10.80 <
   1   8  40        0.70        2.76        5.40 <
   2   8  40        0.50        0.00       10.40 <
   1   9  40        0.20        7.44        4.70 <
   2   9  40       -5.50        0.40        7.00 <
   0  10  40        5.50       10.52        6.10 <
   1  10  40       -1.80        0.31        4.30 <
   1   1  41       -8.00        4.30       11.50 <
   2   1  41       -8.40        8.79       15.80 <
   0   2  41       35.40       58.52       17.80 <
   1   2  41        7.50        9.93        7.50 <
   2   2  41        7.40        7.29       16.50 <
   1   3  41        3.90        0.47       13.80 <
   2   3  41       12.20        0.97       22.10 <
   0   4  41      -26.60       12.70       32.20 <
   1   4  41       13.90       16.51       17.20 <
   2   4  41      -17.10        1.69       19.10 <
   1   5  41       52.00       15.50       37.20 <
   2   5  41       -6.50        1.91       14.40 <
   0   6  41       23.40       11.01       27.30 <
   1   6  41       -7.90        1.73       18.70 <
   2   6  41       -1.30        0.54        9.60 <
   1   7  41       -6.40        0.01        6.90 <
   2   7  41        4.00        0.04       10.90 <
   0   8  41        4.10       30.57        7.40 <
   1   8  41        0.90        0.02        5.20 <
   1   9  41       -1.30        4.78        4.70 <
   0  10  41        4.30        0.35        8.60 <
   0   0  42       41.90       20.79       20.90 <
   1   0  42        4.10        1.70       17.90 <
   1   1  42        5.10        0.15       11.80 <
   2   1  42      -12.90        1.66       27.50 <
   0   2  42       35.60        4.56       16.90 <
   1   2  42        1.10        0.87       15.90 <
   1   3  42      -23.50        2.23       20.40 <
   0   4  42        2.00        7.44       29.00 <
   1   4  42        9.70        0.03       23.70 <
   1   5  42        8.00        3.61       30.70 <
   2   5  42        4.40        1.92       11.40 <
   0   6  42        6.50        0.03        9.00 <
   1   6  42        8.80        0.03       27.80 <
   1   7  42       -2.00        8.41       19.80 <
   0   8  42        5.20        0.01        6.10 <
   1   8  42        3.30        0.64        8.00 <
   1   1  43       -1.40        0.19       17.80 <
   1   2  43      -11.00        2.72       20.60 <
   1   3  43        0.30        0.54       20.80 <
   1   4  43        3.00        0.17       21.80 <
